# Supplementary material for: Insights into the Technological Evolution and Research Trends of Mobile Health: Bibliometric Analysis
Source: Healthcare (Basel). 2025 Mar 26;13(7):740. doi: 10.3390/healthcare13070740 (PMC11988424; doi:10.3390/healthcare13070740)
Supplement: Supplementary file 1 [file healthcare-13-00740-s001.zip]

Archive with 1 entries (1 files):
- healthcare-3499639-supplementary.xlsx
