# Supplementary material for: Insights into the Technological Evolution and Research Trends of Mobile Health: Bibliometric Analysis
Source: Healthcare (Basel). 2025 Mar 26;13(7):740. doi: 10.3390/healthcare13070740 (PMC11988424; doi:10.3390/healthcare13070740)
Supplement: Supplementary file 1 [file healthcare-13-00740-s001.zip › healthcare-3499639-supplementary.xlsx]

## Sheet: Publish counts
Year	Counts
2005	1
2006	1
2007	2
2008	0
2009	2
2010	7
2011	17
2012	39
2013	85
2014	126
2015	185
2016	299
2017	351
2018	510
2019	664
2020	823
2021	879
2022	828
2023	705
2024	569
mental health
Year	Counts
2021	132
2022	140
2023	138
2024	95

## Sheet: Digital health
Key words	2021	2022	2023	2024
Digital health	6271	6647	6731	6776
Digital Therapeutics	106	148	199	185
Precision Medicine	4150	4537	4541	4648
Digital Health Tools	1080	1211	1317	1432
Machine learning in healthcare	1141	1453	1794	2031
AI-driven Health	20	23	54	211

## Sheet: Institutions
	Counts	Central	Year	Institution
TRUE	13	0.14	2018	IDIBAPS
TRUE	36	0.13	2019	Universite Paris Cite
TRUE	65	0.12	2014	University of British Columbia
TRUE	34	0.12	2011	National Institutes of Health (NIH) - USA
TRUE	4	0.12	2019	Medical University Lodz
TRUE	128	0.1	2014	State University System of Florida
TRUE	248	0.09	2009	University of California System
TRUE	104	0.09	2010	Columbia University
TRUE	94	0.09	2011	Duke University
TRUE	90	0.08	2012	Veterans Health Administration (VHA)
TRUE	76	0.08	2016	University of Manchester
TRUE	64	0.08	2015	University of Florida
TRUE	57	0.08	2017	Monash University
TRUE	79	0.07	2015	King's College London
TRUE	4	0.07	2022	Ecole Polytechnique
TRUE	72	0.06	2013	University of Pittsburgh
TRUE	61	0.06	2012	Brigham & Women's Hospital
TRUE	17	0.06	2019	ISGlobal
TRUE	225	0.05	2012	Harvard University
TRUE	94	0.05	2010	University of California San Francisco
TRUE	94	0.05	2012	Imperial College London
TRUE	91	0.05	2015	Karolinska Institutet
TRUE	87	0.05	2018	Humboldt University of Berlin
TRUE	87	0.05	2015	Stanford University
TRUE	70	0.05	2018	CIBER - Centro de Investigacion Biomedica en Red
TRUE	57	0.05	2016	Maastricht University
TRUE	34	0.05	2017	Massachusetts General Hospital
TRUE	29	0.05	2012	Indiana University System
TRUE	16	0.05	2015	Aga Khan University
TRUE	4	0.05	2021	Eberhard Karls University Hospital
TRUE	3	0.05	2016	University of Sheffield
TRUE	208	0.04	2013	University of London
TRUE	130	0.04	2010	Johns Hopkins University
TRUE	126	0.04	2013	University of Toronto
TRUE	81	0.04	2016	University of New South Wales Sydney
TRUE	72	0.04	2011	University System of Ohio
TRUE	69	0.04	2012	University of Michigan System
TRUE	63	0.04	2017	University of Amsterdam
TRUE	62	0.04	2013	University of Oxford
TRUE	52	0.04	2016	KU Leuven
TRUE	39	0.04	2018	University of Edinburgh
TRUE	37	0.04	2016	Emory University
TRUE	36	0.04	2016	Harvard T.H. Chan School of Public Health
TRUE	27	0.04	2018	McMaster University
TRUE	21	0.04	2013	University System of Maryland
TRUE	13	0.04	2016	University of Glasgow
TRUE	10	0.04	2012	University of Basel
TRUE	3	0.04	2016	University of Sheffield
TRUE	144	0.03	2012	Harvard Medical School
TRUE	97	0.03	2010	University of Washington Seattle
TRUE	86	0.03	2014	University College London
TRUE	85	0.03	2015	University of Texas System
TRUE	60	0.03	2010	Institut National de la Sante et de la Recherche Medicale (Inserm)
TRUE	58	0.03	2017	University of Zurich
TRUE	52	0.03	2013	Brown University
TRUE	45	0.03	2016	University of Barcelona
TRUE	40	0.03	2018	Universite de Montpellier
TRUE	36	0.03	2017	Ghent University
TRUE	36	0.03	2013	Cornell University
TRUE	31	0.03	2011	Boston University
TRUE	31	0.03	2020	Ulm University
TRUE	26	0.03	2020	Arizona State University-Downtown Phoenix
TRUE	25	0.03	2016	New York University
TRUE	25	0.03	2013	University of Illinois System
TRUE	25	0.03	2011	Universidade da Beira Interior
TRUE	25	0.03	2017	University of South Carolina System
TRUE	25	0.03	2013	University of Southern California
TRUE	21	0.03	2013	University System of Georgia
TRUE	20	0.03	2017	University of Calgary
TRUE	14	0.03	2019	Pompeu Fabra University
TRUE	9	0.03	2021	Helmholtz Association
TRUE	8	0.03	2017	University of Illinois Chicago Hospital
TRUE	4	0.03	2020	Instituto de Salud Carlos III
TRUE	130	0.02	2014	University of Sydney
TRUE	98	0.02	2013	Northwestern University
TRUE	91	0.02	2015	National University of Singapore
TRUE	58	0.02	2016	University of Melbourne
TRUE	52	0.02	2013	Beth Israel Deaconess Medical Center
TRUE	52	0.02	2015	Johns Hopkins Bloomberg School of Public Health
TRUE	51	0.02	2018	Ruprecht Karls University Heidelberg
TRUE	50	0.02	2010	University of California Los Angeles
TRUE	49	0.02	2016	University of North Carolina Chapel Hill
TRUE	48	0.02	2013	London School of Hygiene & Tropical Medicine
TRUE	37	0.02	2014	University of Wisconsin System
TRUE	36	0.02	2020	Yale University
TRUE	33	0.02	2019	University of Queensland
TRUE	31	0.02	2016	Icahn School of Medicine at Mount Sinai
TRUE	31	0.02	2009	University of Alabama System
TRUE	27	0.02	2014	Peking University
TRUE	25	0.02	2015	Queensland University of Technology (QUT)
TRUE	23	0.02	2016	Universiti Malaya
TRUE	23	0.02	2017	King Saud University
TRUE	21	0.02	2016	University of South Florida
TRUE	18	0.02	2016	University of Adelaide
TRUE	18	0.02	2015	Nanyang Technological University
TRUE	18	0.02	2022	Medical University of Warsaw
TRUE	16	0.02	2021	University of Colorado System
TRUE	15	0.02	2016	Curtin University
TRUE	14	0.02	2011	George Washington University
TRUE	13	0.02	2018	Ann & Robert H. Lurie Children's Hospital of Chicago
TRUE	11	0.02	2018	La Trobe University
TRUE	11	0.02	2005	University of Ottawa
TRUE	11	0.02	2020	Utrecht University
TRUE	11	0.02	2016	World Health Organization
TRUE	10	0.02	2019	Heinrich Heine University Dusseldorf
TRUE	9	0.02	2016	Leiden University Medical Center (LUMC)
TRUE	7	0.02	2018	Johns Hopkins Medicine
TRUE	6	0.02	2020	National Taiwan University
TRUE	5	0.02	2011	Massachusetts Institute of Technology (MIT)
TRUE	5	0.02	2020	Utrecht University Medical Center
TRUE	5	0.02	2010	University of Bologna
TRUE	4	0.02	2024	Philipps University Marburg
TRUE	4	0.02	2017	University of Illinois Urbana-Champaign
TRUE	77	0.01	2016	University of North Carolina
TRUE	49	0.01	2011	Arizona State University
TRUE	44	0.01	2016	University of Massachusetts System
TRUE	40	0.01	2018	Universidade do Porto
TRUE	38	0.01	2020	McGill University
TRUE	35	0.01	2019	University of Southern Denmark
TRUE	33	0.01	2013	Medical University of South Carolina
TRUE	31	0.01	2019	Utah System of Higher Education
TRUE	30	0.01	2018	CHU de Montpellier
TRUE	28	0.01	2019	CIBERESP
TRUE	27	0.01	2019	University of Munich
TRUE	27	0.01	2006	Seoul National University (SNU)
TRUE	26	0.01	2019	University of California Irvine
TRUE	26	0.01	2017	State University of New York (SUNY) System
TRUE	26	0.01	2018	Washington University (WUSTL)
TRUE	25	0.01	2020	Radboud University Nijmegen
TRUE	25	0.01	2016	Swiss Federal Institutes of Technology Domain
TRUE	25	0.01	2019	Centre National de la Recherche Scientifique (CNRS)
TRUE	24	0.01	2016	University of Virginia
TRUE	22	0.01	2012	University of Oslo
TRUE	21	0.01	2016	University of Newcastle
TRUE	21	0.01	2017	University of Cape Town
TRUE	21	0.01	2014	University of Alabama Birmingham
TRUE	19	0.01	2020	University of Freiburg
TRUE	19	0.01	2016	University Health Network Toronto
TRUE	19	0.01	2020	Flinders University South Australia
TRUE	19	0.01	2022	Johannes Gutenberg University of Mainz
TRUE	19	0.01	2021	University of Alberta
TRUE	19	0.01	2016	Leiden University - Excl LUMC
TRUE	18	0.01	2017	University of Minnesota System
TRUE	17	0.01	2014	Hannover Medical School
TRUE	17	0.01	2020	University of Geneva
TRUE	16	0.01	2015	Indiana University Bloomington
TRUE	15	0.01	2021	Erasmus University Rotterdam
TRUE	14	0.01	2018	University of Sevilla
TRUE	14	0.01	2020	University of Wurzburg
TRUE	14	0.01	2014	University of Auckland
TRUE	13	0.01	2017	Northwell Health
TRUE	13	0.01	2021	University of Hamburg
TRUE	12	0.01	2016	NSW Health
TRUE	12	0.01	2020	Western University (University of Western Ontario)
TRUE	12	0.01	2019	Capital Medical University
TRUE	11	0.01	2019	University of California Los Angeles Medical Center
TRUE	11	0.01	2014	Odense University Hospital
TRUE	10	0.01	2019	Hospital del Mar Research Institute
TRUE	10	0.01	2015	National Yang Ming Chiao Tung University
TRUE	9	0.01	2018	Qatar Foundation (QF)
TRUE	9	0.01	2016	Pennsylvania State University
TRUE	9	0.01	2021	Hasselt University
TRUE	8	0.01	2014	Baylor College of Medicine
TRUE	8	0.01	2018	Ghent University Hospital
TRUE	8	0.01	2017	Stellenbosch University
TRUE	8	0.01	2019	Florey Institute of Neuroscience & Mental Health
TRUE	7	0.01	2016	Albert Einstein College of Medicine
TRUE	7	0.01	2020	University of Regensburg
TRUE	7	0.01	2021	University of Kwazulu Natal
TRUE	7	0.01	2007	Taipei Medical University
TRUE	6	0.01	2013	Aalborg University
TRUE	6	0.01	2020	Sun Yat Sen University
TRUE	6	0.01	2021	Tehran University of Medical Sciences
TRUE	6	0.01	2010	University of California Berkeley
TRUE	6	0.01	2021	University Medical Center Hamburg-Eppendorf
TRUE	5	0.01	2021	Purdue University System
TRUE	5	0.01	2019	IRCCS Policlinico Gemelli
TRUE	5	0.01	2023	Texas Tech University System
TRUE	5	0.01	2020	University of Valencia
TRUE	5	0.01	2024	University of Oklahoma System
TRUE	4	0.01	2024	Goethe University Frankfurt
TRUE	4	0.01	2023	Hunter Medical Research Institute
TRUE	4	0.01	2021	Central Institute of Mental Health
TRUE	4	0.01	2014	Pennsylvania Medicine
TRUE	3	0.01	2016	Partners Healthcare System
TRUE	3	0.01	2015	University of Granada
TRUE	3	0.01	2016	University of Western Australia
TRUE	3	0.01	2016	University of Tennessee System
TRUE	3	0.01	2016	University of Ulsan
TRUE	2	0.01	2013	University of Maryland College Park
TRUE	2	0.01	2015	Miriam Hospital
TRUE	2	0.01	2014	City St Georges
TRUE	1	0.01	2010	Universite Claude Bernard Lyon 1
TRUE	1	0.01	2011	NIH National Institute of Mental Health (NIMH)
TRUE	3	0.01	2017	University of Witwatersrand
TRUE	2	0.01	2015	Miriam Hospital
TRUE	1	0.01	2011	University of Alabama Tuscaloosa
TRUE	106	0	2013	Pennsylvania Commonwealth System of Higher Education (PCSHE)
TRUE	103	0	2010	University of Washington
TRUE	93	0	2012	US Department of Veterans Affairs
TRUE	89	0	2018	Free University of Berlin
TRUE	86	0	2018	Charite Universitatsmedizin Berlin
TRUE	86	0	2018	Berlin Institute of Health
TRUE	69	0	2012	University of Michigan
TRUE	59	0	2015	Deakin University
TRUE	52	0	2016	University of Pennsylvania
TRUE	51	0	2018	Feinberg School of Medicine
TRUE	43	0	2017	University of Copenhagen
TRUE	42	0	2012	Dartmouth College
TRUE	39	0	2018	Yonsei University
TRUE	37	0	2018	Vrije Universiteit Amsterdam
TRUE	31	0	2016	University of California San Diego
TRUE	27	0	2016	Assistance Publique Hopitaux Paris (APHP)
TRUE	26	0	2014	Ohio State University
TRUE	25	0	2017	University of South Carolina Columbia
TRUE	24	0	2016	ETH Zurich
TRUE	23	0	2018	Hospital Clinic de Barcelona
TRUE	22	0	2015	University of Wisconsin Madison
TRUE	20	0	2015	Black Dog Institute
TRUE	20	0	2020	University of Tokyo
TRUE	19	0	2020	University Zurich Hospital
TRUE	19	0	2019	Karolinska University Hospital
TRUE	19	0	2019	Sorbonne Universite
TRUE	19	0	2016	Leiden University
TRUE	18	0	2020	Yonsei University Health System
TRUE	18	0	2012	Hospital for Sick Children (SickKids)
TRUE	18	0	2020	Technical University of Munich
TRUE	18	0	2021	Zhejiang University
TRUE	18	0	2020	Macquarie University
TRUE	18	0	2018	Egyptian Knowledge Bank (EKB)
TRUE	17	0	2018	CIBERES
TRUE	17	0	2010	California State University System
TRUE	17	0	2013	Universidad de Valladolid
TRUE	17	0	2021	VA Palo Alto Health Care System
TRUE	16	0	2018	Sungkyunkwan University (SKKU)
TRUE	16	0	2019	Linkoping University
TRUE	15	0	2021	University of Utah
TRUE	15	0	2020	Autonomous University of Barcelona
TRUE	15	0	2017	University of Kansas
TRUE	14	0	2017	University of Connecticut
TRUE	13	0	2017	University of Minnesota Twin Cities
TRUE	13	0	2017	University of Texas Austin
TRUE	13	0	2016	University of California Davis
TRUE	13	0	2014	George Institute for Global Health
TRUE	13	0	2020	University of Helsinki
TRUE	12	0	2018	Vanderbilt University
TRUE	12	0	2019	University of Otago
TRUE	12	0	2018	University College Dublin
TRUE	12	0	2019	National & Kapodistrian University of Athens
TRUE	12	0	2020	CIBERSAM
TRUE	11	0	2019	David Geffen School of Medicine at UCLA
TRUE	11	0	2014	University of Cambridge
TRUE	11	0	2019	Hospital Universitari Vall d'Hebron
TRUE	10	0	2019	Hospital del Mar
TRUE	10	0	2017	University of Arizona
TRUE	10	0	2016	University of Massachusetts Worcester
TRUE	10	0	2021	Kaiser Permanente
TRUE	10	0	2019	Universidade de Sao Paulo
TRUE	10	0	2018	Consiglio Nazionale delle Ricerche (CNR)
TRUE	10	0	2019	Uppsala University
TRUE	10	0	2022	Hong Kong Polytechnic University
TRUE	10	0	2022	Cincinnati Children's Hospital Medical Center
TRUE	10	0	2023	Singapore General Hospital
TRUE	10	0	2020	General University Gregorio Maranon Hospital
TRUE	10	0	2021	Universidade de Coimbra
TRUE	10	0	2019	Catholic University of the Sacred Heart
TRUE	10	0	2021	Iran University of Medical Sciences
TRUE	10	0	2020	Universite Paris Saclay
TRUE	9	0	2015	Michigan State University
TRUE	9	0	2018	Academic Medical Center Amsterdam
TRUE	9	0	2022	Aix-Marseille Universite
TRUE	9	0	2013	Commonwealth Scientific & Industrial Research Organisation (CSIRO)
TRUE	9	0	2019	Helsinki University Central Hospital
TRUE	9	0	2012	Indiana University Indianapolis
TRUE	9	0	2013	Chinese Academy of Sciences
TRUE	9	0	2024	Shanghai Jiao Tong University
TRUE	9	0	2017	University of Texas Health Science Center Houston
TRUE	8	0	2018	Samsung Medical Center
TRUE	8	0	2009	Rutgers University System
TRUE	8	0	2021	University of Wollongong
TRUE	8	0	2009	Rutgers University New Brunswick
TRUE	8	0	2019	Celal Bayar University
TRUE	8	0	2017	University of Illinois Chicago
TRUE	8	0	2011	Arizona State University-Tempe
TRUE	8	0	2019	Fudan University
TRUE	8	0	2021	Korea University
TRUE	8	0	2022	Erasmus University Rotterdam - Excl Erasmus MC
TRUE	7	0	2020	Danube University Krems
TRUE	7	0	2018	Weill Cornell Medicine
TRUE	7	0	2023	University of Cincinnati
TRUE	7	0	2015	New York State Psychiatry Institute
TRUE	7	0	2022	Chongqing Medical University
TRUE	7	0	2016	Asan Medical Center
TRUE	7	0	2018	University of Waterloo
TRUE	7	0	2018	Aristotle University of Thessaloniki
TRUE	7	0	2022	University of Erlangen Nuremberg
TRUE	7	0	2018	University of Oulu
TRUE	7	0	2022	Universiti Kebangsaan Malaysia
TRUE	6	0	2023	Technical University of Berlin
TRUE	6	0	2022	Kementerian Kesihatan Malaysia
TRUE	6	0	2021	NewYork-Presbyterian Hospital
TRUE	6	0	2015	Centers for Disease Control & Prevention - USA
TRUE	6	0	2019	University Hospital Leuven
TRUE	6	0	2021	Universite de Montreal
TRUE	6	0	2019	Central South University
TRUE	6	0	2024	University of Colorado Anschutz Medical Campus
TRUE	6	0	2021	Wageningen University & Research
TRUE	6	0	2022	University of Crete
TRUE	6	0	2015	Lund University
TRUE	6	0	2022	Medical University of Graz
TRUE	6	0	2019	Medical University of Vienna
TRUE	6	0	2021	University of Pretoria
TRUE	5	0	2021	Purdue University
TRUE	5	0	2023	Korea Advanced Institute of Science & Technology (KAIST)
TRUE	5	0	2020	San Diego State University
TRUE	5	0	2021	Pennsylvania State University - University Park
TRUE	5	0	2011	UiT The Arctic University of Tromso
TRUE	5	0	2019	University of Nebraska System
TRUE	5	0	2023	Texas Tech University
TRUE	5	0	2019	University of Turin
TRUE	5	0	2020	Trinity College Dublin
TRUE	5	0	2021	Sichuan University
TRUE	5	0	2022	Universiti Putra Malaysia
TRUE	5	0	2020	NYU Langone Medical Center
TRUE	5	0	2020	University of Liverpool
TRUE	5	0	2022	Universita degli Studi di Bari Aldo Moro
TRUE	5	0	2020	University of Technology Sydney
TRUE	5	0	2024	Florida State University
TRUE	5	0	2024	University of Southampton
TRUE	5	0	2019	University of Nottingham
TRUE	5	0	2022	University of Bielefeld
TRUE	5	0	2021	Newcastle University - UK
TRUE	5	0	2020	Hamad Bin Khalifa University-Qatar
TRUE	5	0	2021	Illawarra Health & Medical Research Institute
TRUE	5	0	2024	Dalhousie University
TRUE	5	0	2021	Universidade de Lisboa
TRUE	5	0	2023	University of Birmingham
TRUE	5	0	2022	Universitas Padjadjaran
TRUE	5	0	2024	University of Hong Kong
TRUE	5	0	2019	Huazhong University of Science & Technology
TRUE	5	0	2022	Autonomous University of Madrid
TRUE	5	0	2018	Saint Louis University
TRUE	5	0	2022	Mayo Clinic
TRUE	5	0	2024	University of Bristol
TRUE	5	0	2011	NIH National Cancer Institute (NCI)
TRUE	5	0	2022	University of Limerick
TRUE	5	0	2019	Woolcock Institute of Medical Research
TRUE	5	0	2023	Montefiore Medical Center
TRUE	5	0	2022	Vilnius University
TRUE	5	0	2020	Western Sydney University
TRUE	5	0	2024	University of Oklahoma Health Sciences Center
TRUE	5	0	2021	Eberhard Karls University of Tubingen
TRUE	4	0	2024	University of Duisburg Essen
TRUE	4	0	2024	Queens University Belfast
TRUE	4	0	2024	Toronto Metropolitan University
TRUE	4	0	2016	Scripps Research Institute
TRUE	4	0	2018	Oslo Metropolitan University (OsloMet)
TRUE	4	0	2019	Centro Hospitalar e Universitario de Coimbra (CHUC)
TRUE	4	0	2016	San Francisco General Hospital Medical Center
TRUE	4	0	2022	City University of Hong Kong
TRUE	4	0	2014	Childrens Hospital of Philadelphia
TRUE	4	0	2024	Tel Aviv University
TRUE	4	0	2021	CHU de Toulouse
TRUE	4	0	2013	Central Queensland University
TRUE	4	0	2022	A.O.U. Citta della Salute e della Scienza di Torino
TRUE	4	0	2024	Shandong University
TRUE	4	0	2019	Duke Kunshan University
TRUE	4	0	2024	Shahid Beheshti University Medical Sciences
TRUE	4	0	2020	Bond University
TRUE	4	0	2021	Children's Hospital Colorado
TRUE	4	0	2019	Africa Health Research Institute
TRUE	4	0	2019	Istanbul University - Cerrahpasa
TRUE	4	0	2024	Maastricht University Medical Centre (MUMC)
TRUE	4	0	2018	Universiti Pendidikan Sultan Idris
TRUE	4	0	2018	Qatar University
TRUE	4	0	2023	Juntendo University
TRUE	4	0	2020	American University of Beirut
TRUE	4	0	2019	Griffith University
TRUE	4	0	2019	Boston Medical Center
TRUE	4	0	2023	Centre for Addiction & Mental Health - Canada
TRUE	4	0	2022	AOU San Giovanni Battista-Molinette
TRUE	4	0	2021	Bournemouth University
TRUE	4	0	2022	Chinese University of Hong Kong
TRUE	4	0	2018	University of North Carolina School of Medicine
TRUE	4	0	2021	Edith Cowan University
TRUE	4	0	2018	Netherlands Organization Applied Science Research
TRUE	4	0	2024	Universiti Sains Malaysia
TRUE	4	0	2023	Hopital Universitaire Cochin - APHP
TRUE	4	0	2024	Jazan University
TRUE	3	0	2017	University of Tasmania
TRUE	3	0	2016	South Australian Health & Medical Research Institute (SAHMRI)
TRUE	3	0	2018	East Carolina University
TRUE	3	0	2016	Child & Family Research Institute
TRUE	3	0	2016	University of Leeds
TRUE	3	0	2018	Louisiana State University
TRUE	3	0	2016	The Kids Research Institute Australia
TRUE	3	0	2011	Natl Ctr Telehlth & Technol
TRUE	3	0	2017	Baylor College Medical Hospital
TRUE	3	0	2016	University of Tennessee Health Science Center
TRUE	3	0	2017	Children's Healthcare of Atlanta (CHOA)
TRUE	3	0	2018	Kyoto University
TRUE	3	0	2017	IRCCS Istituto Auxologico Italiano
TRUE	3	0	2015	Brunel University
TRUE	2	0	2014	Aarhus University
TRUE	2	0	2013	Ericsson
TRUE	2	0	2014	Royal Melbourne Institute of Technology (RMIT)
TRUE	2	0	2013	University of Warwick
TRUE	2	0	2014	Auckland City Hospital
TRUE	2	0	2015	All India Institute of Medical Sciences (AIIMS) New Delhi
TRUE	2	0	2015	Kyung Hee University
TRUE	2	0	2012	Universita della Svizzera Italiana
TRUE	2	0	2013	Georgia State University
TRUE	2	0	2014	City
TRUE	2	0	2014	Nationwide Childrens Hospital
TRUE	2	0	2015	Lifespan Health Rhode Island
TRUE	2	0	2012	Swiss Tropical & Public Health Institute
TRUE	2	0	2013	US Food & Drug Administration (FDA)
TRUE	2	0	2015	Clemson University
TRUE	2	0	2014	Universitat Politecnica de Valencia
TRUE	2	0	2015	Dongguk University
TRUE	2	0	2015	Tampere University
TRUE	2	0	2014	Umea University
TRUE	2	0	2014	Children's National Health System
TRUE	2	0	2015	Polytechnic University of Milan
TRUE	1	0	2012	Fordham University
TRUE	1	0	2013	Childrens University Hospital - Temple Street
TRUE	1	0	2011	University Hospital of North Norway
TRUE	1	0	2010	Tohoku Institute Technology
TRUE	1	0	2005	Children's Hospital of Eastern Ontario
TRUE	1	0	2012	Chang Gung University
TRUE	1	0	2012	Hacettepe University
TRUE	1	0	2011	Medical Center Leeuwarden
TRUE	1	0	2013	Changhua Christian Hospital
TRUE	1	0	2011	NIH National Heart Lung & Blood Institute (NHLBI)
TRUE	1	0	2009	University of Alabama Tuscaloosa
TRUE	1	0	2011	USA
TRUE	1	0	2005	Poznan University of Technology
TRUE	1	0	2012	Durham VA Medical Center
TRUE	1	0	2012	Eastern Mediterranean University
TRUE	1	0	2010	New Jersey Institute of Technology
TRUE	1	0	2007	National Chengchi University
TRUE	1	0	2009	University of California Santa Barbara
TRUE	1	0	2011	Intelligent Automation Inc
TRUE	1	0	2011	Ohio University
TRUE	1	0	2013	Boston College
TRUE	1	0	2010	George Mason University
TRUE	1	0	2012	Indian Institute of Technology (IIT) - Delhi
TRUE	1	0	2011	Finland National Institute for Health & Welfare
TRUE	1	0	2013	College of Charleston
TRUE	1	0	2010	Institut National des Sciences Appliquees de Lyon - INSA Lyon
TRUE	1	0	2012	Indian Institute of Technology System (IIT System)
TRUE	1	0	2013	Bradford Royal Infirmary
TRUE	1	0	2007	University of Cyprus
TRUE	1	0	2010	California State University Fullerton
TRUE	1	0	2006	Myongji University
TRUE	1	0	2012	Brigham Young University
TRUE	1	0	2011	University of Alabama Huntsville
TRUE	1	0	2011	Polytechnic Institute of Castelo Branco
TRUE	3	0	2024	Florida International University
TRUE	3	0	2024	Luxembourg Institute of Health
TRUE	3	0	2011	Natl Ctr Telehlth & Technol
TRUE	3	0	2018	Pennington Biomedical Research Center
TRUE	3	0	2018	Texas A&M University System
TRUE	3	0	2024	Istituto Scienze delle Produzioni Alimentari (ISPA-CNR)
TRUE	3	0	2016	University of Ulsan
TRUE	3	0	2024	National Institute of Technology (NIT System)
TRUE	3	0	2018	Kyoto University
TRUE	3	0	2016	Telethon Kids Institute
TRUE	3	0	2017	IRCCS Istituto Auxologico Italiano
TRUE	2	0	2016	Budapest University of Technology & Economics
TRUE	2	0	2014	University of Duisburg Essen
TRUE	2	0	2014	Aarhus University
TRUE	2	0	2017	Babes Bolyai University from Cluj
TRUE	2	0	2013	Ericsson
TRUE	2	0	2014	Royal Melbourne Institute of Technology (RMIT)
TRUE	2	0	2013	University of Maryland College Park
TRUE	2	0	2014	Auckland City Hospital
TRUE	2	0	2015	All India Institute of Medical Sciences (AIIMS) New Delhi
TRUE	2	0	2012	Universita della Svizzera Italiana
TRUE	2	0	2017	Cancer Research UK
TRUE	2	0	2015	Lifespan Health Rhode Island
TRUE	2	0	2012	Swiss Tropical & Public Health Institute
TRUE	2	0	2017	Case Western Reserve University
TRUE	2	0	2015	Clemson University
TRUE	2	0	2015	Dongguk University
TRUE	2	0	2016	Chinese Academy of Medical Sciences - Peking Union Medical College
TRUE	2	0	2015	Tampere University
TRUE	2	0	2014	City University London
TRUE	2	0	2014	Umea University
TRUE	2	0	2017	Aalto University
TRUE	2	0	2014	Children's National Health System
TRUE	1	0	2012	Fordham University
TRUE	1	0	2013	Childrens University Hospital - Temple Street
TRUE	1	0	2011	University Hospital of North Norway
TRUE	1	0	2012	Intel Corporation
TRUE	1	0	2012	Chang Gung University
TRUE	1	0	2012	Hacettepe University
TRUE	1	0	2011	Medical Center Leeuwarden
TRUE	1	0	2013	Changhua Christian Hospital
TRUE	1	0	2011	University of California Riverside
TRUE	1	0	2011	NIH National Heart Lung & Blood Institute (NHLBI)
TRUE	1	0	2011	USA
TRUE	1	0	2012	Eastern Mediterranean University
TRUE	1	0	2012	Inst Gallbladder Dis Panyu
TRUE	1	0	2011	Intelligent Automation Inc
TRUE	1	0	2011	NIH National Institute of Mental Health (NIMH)
TRUE	1	0	2011	Ohio University
TRUE	1	0	2013	Boston College
TRUE	1	0	2013	George Mason University
TRUE	1	0	2012	Indian Institute of Technology (IIT) - Delhi
TRUE	1	0	2011	Finland National Institute for Health & Welfare
TRUE	1	0	2013	College of Charleston
TRUE	1	0	2012	Madigan Healthcare Syst
TRUE	1	0	2013	East China University of Science & Technology
TRUE	1	0	2012	Indian Institute of Technology System (IIT System)
TRUE	1	0	2013	Bradford Royal Infirmary
TRUE	1	0	2012	Inland Norway University of Applied Sciences
TRUE	1	0	2013	FHNW University of Applied Sciences & Arts Northwestern Switzerland
TRUE	1	0	2012	Brigham Young University
TRUE	1	0	2011	University of Alabama Huntsville
TRUE	1	0	2013	Georgetown University
TRUE	1	0	2011	Polytechnic Institute of Castelo Branco
TRUE	1	0	2012	Madigan Army Medical Center
TRUE	1	0	2012	Huawei Technologies
TRUE	1	0	2013	Austrian Institute of Technology (AIT)

## Sheet: Country
	Counts	Centrality	Year	Country
TRUE	2402	0.24	2007	USA
TRUE	692	0.11	2012	ENGLAND
TRUE	563	0.05	2012	AUSTRALIA
TRUE	494	0.01	2013	GERMANY
TRUE	467	0.02	2012	PEOPLES R CHINA
TRUE	398	0.06	2005	CANADA
TRUE	375	0.09	2012	SPAIN
TRUE	280	0.03	2011	NETHERLANDS
TRUE	207	0.01	2006	SOUTH KOREA
TRUE	207	0.1	2012	SWITZERLAND
TRUE	205	0.08	2010	ITALY
TRUE	162	0.02	2013	SWEDEN
TRUE	160	0.08	2010	FRANCE
TRUE	144	0.05	2012	INDIA
TRUE	135	0.05	2014	BELGIUM
TRUE	132	0.04	2013	SINGAPORE
TRUE	120	0.02	2011	SOUTH AFRICA
TRUE	120	0.02	2013	DENMARK
TRUE	116	0.02	2013	BRAZIL
TRUE	111	0.05	2011	PORTUGAL
TRUE	104	0.05	2013	SCOTLAND
TRUE	98	0.04	2012	IRELAND
TRUE	96	0.02	2015	SAUDI ARABIA
TRUE	93	0.04	2010	JAPAN
TRUE	87	0.03	2013	IRAN
TRUE	86	0.03	2015	MALAYSIA
TRUE	83	0.02	2011	NORWAY
TRUE	75	0.04	2011	FINLAND
TRUE	71	0.03	2012	AUSTRIA
TRUE	69	0.01	2013	GREECE
TRUE	65	0	2014	NEW ZEALAND
TRUE	57	0.03	2015	PAKISTAN
TRUE	56	0.01	2014	ISRAEL
TRUE	55	0.02	2005	POLAND
TRUE	42	0.03	2012	TURKEY
TRUE	37	0.05	2012	MEXICO
TRUE	33	0.01	2012	KENYA
TRUE	32	0.03	2015	NIGERIA
TRUE	30	0.04	2017	EGYPT
TRUE	30	0.03	2013	ETHIOPIA
TRUE	30	0.01	2019	NORTH IRELAND
TRUE	30	0.02	2012	UGANDA
TRUE	29	0.03	2016	ROMANIA
TRUE	29	0.02	2014	QATAR
TRUE	27	0	2015	THAILAND
TRUE	27	0.03	2015	U ARAB EMIRATES
TRUE	27	0.04	2014	INDONESIA
TRUE	23	0.02	2014	CHILE
TRUE	23	0.01	2016	GHANA
TRUE	23	0.13	2012	SLOVENIA
TRUE	23	0.02	2015	CZECH REPUBLIC
TRUE	22	0.03	2016	HUNGARY
TRUE	22	0.02	2017	ARGENTINA
TRUE	22	0.03	2014	BANGLADESH
TRUE	22	0.01	2016	LEBANON
TRUE	21	0.01	2014	COLOMBIA
TRUE	20	0.03	2015	RUSSIA
TRUE	20	0.01	2014	TANZANIA
TRUE	18	0.03	2018	LITHUANIA
TRUE	18	0.04	2014	MALAWI
TRUE	17	0.22	2016	VIETNAM
TRUE	16	0.05	2015	LUXEMBOURG
TRUE	14	0	2010	PERU
TRUE	13	0	2015	JORDAN
TRUE	12	0.01	2007	CYPRUS
TRUE	11	0.02	2019	SERBIA
TRUE	11	0	2015	WALES
TRUE	11	0	2014	MOROCCO
TRUE	10	0.01	2018	ECUADOR
TRUE	10	0	2015	RWANDA
TRUE	9	0	2015	NEPAL
TRUE	9	0	2016	SRI LANKA
TRUE	9	0	2023	TURKIYE
TRUE	8	0.01	2019	UKRAINE
TRUE	8	0.01	2014	ZAMBIA
TRUE	8	0	2012	BOTSWANA
TRUE	8	0.02	2013	CROATIA
TRUE	7	0	2018	IRAQ
TRUE	7	0.01	2019	KAZAKHSTAN
TRUE	6	0	2022	KUWAIT
TRUE	6	0.01	2019	BULGARIA
TRUE	6	0	2019	NORTH MACEDONIA
TRUE	6	0	2019	SLOVAKIA
TRUE	5	0.01	2020	ZIMBABWE
TRUE	5	0	2019	BURKINA FASO
TRUE	5	0.01	2018	PHILIPPINES
TRUE	5	0.01	2019	GEORGIA
TRUE	4	0	2016	SIERRA LEONE
TRUE	4	0	2019	ESTONIA
TRUE	4	0.01	2016	MALTA
TRUE	3	0.01	2016	CAMBODIA
TRUE	3	0	2019	ALGERIA
TRUE	3	0	2023	ICELAND
TRUE	3	0	2019	LATVIA
TRUE	3	0	2019	DEM REP CONGO
TRUE	3	0	2022	DOMINICAN REP
TRUE	3	0.01	2016	MOZAMBIQUE
TRUE	3	0	2014	OMAN
TRUE	3	0	2022	CAMEROON
TRUE	3	0	2019	PARAGUAY
TRUE	2	0	2015	BRUNEI
TRUE	2	0	2023	BENIN
TRUE	2	0	2018	MAURITIUS
TRUE	2	0	2022	ANGOLA
TRUE	2	0	2021	BOLIVIA
TRUE	2	0	2021	FIJI
TRUE	2	0	2019	SYRIA
TRUE	2	0	2017	PALESTINE
TRUE	2	0	2019	KYRGYZSTAN
TRUE	2	0	2016	NAMIBIA
TRUE	2	0	2020	BAHRAIN
TRUE	2	0	2021	BURUNDI
TRUE	2	0	2016	AFGHANISTAN
TRUE	2	0	2015	GUATEMALA
TRUE	2	0	2018	PANAMA
TRUE	2	0	2020	LIBERIA
TRUE	2	0	2019	VENEZUELA
TRUE	1	0	2021	NEW CALEDONIA
TRUE	1	0	2020	YEMEN
TRUE	1	0	2018	CUBA
TRUE	1	0	2022	MALI
TRUE	1	0	2019	COTE IVOIRE
TRUE	1	0	2022	BARBADOS
TRUE	1	0	2024	GUYANA
TRUE	1	0	2024	LESOTHO
TRUE	1	0	2012	HONDURAS
TRUE	1	0	2019	TOGO
TRUE	1	0	2019	GUINEA
TRUE	1	0	2023	REP CONGO
TRUE	1	0	2024	SOMALIA
TRUE	1	0	2018	CENT AFR REPUBL
TRUE	1	0	2013	SWAZILAND
TRUE	1	0	2024	URUGUAY
TRUE	1	0	2021	COSTA RICA
TRUE	1	0	2021	MONACO
TRUE	1	0	2021	HAITI
TRUE	1	0	2017	EL SALVADOR

## Sheet: key words
	Counts	Centrality	Year	Key words
FALSE	1718	0.03	2005	mobile health
FALSE	761	0.09	2010	care
FALSE	674	0.03	2012	health
FALSE	615	0.02	2007	technology
TRUE	580	0.01	2012	mobile phone
TRUE	548	0.04	2011	physical activity
TRUE	539	0.02	2012	interventions
TRUE	508	0.02	2011	management
TRUE	457	0.01	2016	digital health
TRUE	397	0.02	2013	mobile applications
TRUE	362	0.03	2015	mental health
TRUE	361	0.02	2013	intervention
TRUE	336	0.01	2014	mobile apps
TRUE	321	0.02	2012	randomized controlled trial
TRUE	295	0.01	2013	adults
TRUE	286	0.03	2014	metaanalysis
TRUE	262	0.01	2016	mobile app
TRUE	261	0.03	2014	quality of life
TRUE	259	0.01	2012	self management
TRUE	255	0.04	2012	adherence
TRUE	247	0.04	2010	impact
TRUE	246	0.04	2005	children
TRUE	241	0.02	2014	prevention
TRUE	234	0.02	2014	risk
TRUE	223	0.01	2015	mhealth
TRUE	220	0.03	2014	depression
TRUE	218	0.02	2013	prevalence
TRUE	208	0.02	2012	support
TRUE	200	0.04	2006	health care
TRUE	192	0.02	2011	behavior
TRUE	190	0.01	2016	efficacy
TRUE	190	0.04	2011	internet
TRUE	189	0.01	2015	outcm
TRUE	189	0.02	2010	behavior change
TRUE	188	0.02	2014	disease
TRUE	185	0.03	2012	program
TRUE	184	0.01	2014	validity
TRUE	183	0.03	2007	information
TRUE	181	0.01	2014	people
TRUE	180	0.01	2013	apps
TRUE	179	0.02	2014	medication adherence
TRUE	175	0.03	2012	system
TRUE	174	0.01	2016	quality
TRUE	174	0.01	2015	validation
TRUE	173	0.01	2015	model
TRUE	164	0.01	2012	adolescents
TRUE	161	0.02	2011	weight loss
TRUE	159	0.01	2016	mobile application
TRUE	155	0.04	2014	exercise
TRUE	155	0.01	2015	anxiety
TRUE	153	0.01	2012	trial
TRUE	152	0.01	2015	feasibility
TRUE	149	0.03	2013	acceptance
TRUE	145	0.02	2012	adoption
TRUE	144	0.01	2017	symptoms
TRUE	142	0.01	2012	therapy
TRUE	134	0.02	2013	barriers
TRUE	131	0.06	2012	older adults
TRUE	129	0.05	2012	systematic review
TRUE	128	0.02	2015	reliability
TRUE	128	0.01	2016	women
TRUE	126	0.02	2013	app
TRUE	125	0.03	2014	primary care
TRUE	125	0.02	2017	smartphone app
TRUE	124	0.05	2007	telemedicine
TRUE	124	0.02	2013	obesity
TRUE	124	0.03	2012	information technology
TRUE	122	0.01	2014	smartphone apps
TRUE	122	0.01	2015	smartphone application
TRUE	119	0.02	2013	education
TRUE	115	0.03	2014	cognitive behavioral therapy
TRUE	113	0.04	2011	smoking cessation
TRUE	111	0.02	2007	mobile technology
TRUE	106	0.02	2014	cardiovascular disease
TRUE	105	0.01	2014	health promotion
TRUE	102	0.04	2007	design
TRUE	101	0.01	2013	patient
TRUE	101	0.03	2015	ecological momentary assessment
TRUE	95	0.02	2014	overweight
TRUE	95	0.02	2015	smartphone applications
TRUE	94	0.03	2015	framework
TRUE	92	0.01	2014	disorders
TRUE	92	0.03	2013	smartphone
TRUE	91	0.03	2014	united states
TRUE	91	0.01	2017	public health
TRUE	88	0	2018	services
TRUE	87	0.02	2016	usability
TRUE	86	0.02	2013	mobile
TRUE	86	0.02	2009	mobile health applications
TRUE	85	0.03	2006	communication
TRUE	85	0.02	2017	risk factors
TRUE	84	0.01	2015	health behavior
TRUE	83	0.01	2015	questionnaire
TRUE	82	0.02	2012	chronic disease
TRUE	81	0.01	2014	mortality
TRUE	79	0.02	2015	social media
TRUE	78	0	2019	machine learning
TRUE	77	0.02	2015	association
TRUE	77	0.02	2017	strategy
TRUE	76	0.02	2014	breast cancer
TRUE	76	0.02	2014	blood pressure
TRUE	76	0.01	2016	self efficacy
TRUE	75	0.01	2016	scale
TRUE	70	0.01	2013	time
TRUE	69	0.02	2011	mobile phones
TRUE	69	0.04	2013	knowledge
TRUE	69	0.01	2013	mobile health (mhealth)
TRUE	67	0.01	2016	behavior change techniques
TRUE	67	0.04	2014	challenges
TRUE	66	0.02	2016	individuals
TRUE	65	0.02	2016	life
TRUE	65	0.02	2013	glycemic control
TRUE	65	0.03	2013	diabetes mellitus
TRUE	65	0.04	2005	diagnosis
TRUE	65	0.02	2011	implementation
TRUE	64	0	2020	artificial intelligence
TRUE	64	0.02	2017	engagement
TRUE	62	0.01	2010	burden
TRUE	62	0.02	2016	guidelines
TRUE	61	0.04	2015	acceptability
TRUE	60	0.02	2016	atrial fibrillation
TRUE	59	0.03	2016	social support
TRUE	58	0.02	2017	stress
TRUE	57	0.02	2015	cancer
TRUE	57	0.01	2018	qualitative research
TRUE	57	0.02	2015	heart failure
TRUE	56	0.02	2016	experiences
TRUE	54	0.02	2018	user acceptance
TRUE	53	0.02	2013	perceptions
TRUE	53	0.01	2016	telehealth
TRUE	53	0.01	2020	mhealth apps
TRUE	53	0.01	2016	health apps
TRUE	52	0.04	2014	devices
TRUE	51	0	2017	health literacy
TRUE	50	0.01	2013	text messaging
TRUE	50	0.02	2013	systems
TRUE	48	0.02	2014	young adults
TRUE	48	0.01	2017	privacy
TRUE	48	0.02	2006	future
TRUE	46	0.03	2016	follow up
TRUE	45	0.01	2016	pain
TRUE	45	0.01	2017	tool
TRUE	45	0	2020	mhealth app
TRUE	45	0.03	2012	randomized trial
TRUE	45	0.02	2016	online
TRUE	42	0.03	2012	chronic pain
TRUE	42	0.02	2014	performance
TRUE	42	0.01	2016	rehabilitation
TRUE	42	0.03	2013	mobile health technology
TRUE	42	0.02	2016	bipolar disorder
TRUE	40	0.01	2018	mobile health application
TRUE	40	0.01	2019	motivation
TRUE	40	0.01	2019	satisfaction
TRUE	39	0.01	2017	big data
TRUE	39	0.01	2015	behaviors
TRUE	38	0.01	2019	pregnancy
TRUE	38	0	2016	weight
TRUE	38	0	2016	attitudes
TRUE	37	0.01	2018	mobile health apps
TRUE	37	0.01	2014	health information
TRUE	37	0	2015	maternal health
TRUE	37	0.02	2013	access
TRUE	37	0.01	2018	user-centered design
TRUE	37	0.01	2017	population
TRUE	37	0.01	2011	phone
TRUE	36	0.02	2018	severity
TRUE	36	0.02	2014	clinical trial
TRUE	36	0.02	2019	sedentary behavior
TRUE	35	0.03	2014	predictors
TRUE	35	0.01	2019	survivors
TRUE	35	0.03	2014	decision making
TRUE	34	0.02	2018	classification
TRUE	34	0.01	2011	recommendations
TRUE	33	0.02	2015	patient engagement
TRUE	33	0	2022	digital intervention
TRUE	32	0.05	2016	experience
TRUE	32	0.01	2015	men
TRUE	32	0.02	2016	cardiac rehabilitation
TRUE	32	0.02	2013	patient education
TRUE	31	0.01	2018	mental health interventions
TRUE	31	0.02	2014	country
TRUE	30	0.02	2019	mindfulness
TRUE	30	0.01	2019	needs
TRUE	30	0.01	2020	type 2 diabetes
TRUE	30	0	2014	hypertension
TRUE	30	0.01	2019	epidemiology
TRUE	30	0	2019	diet
TRUE	29	0	2019	recovery
TRUE	29	0	2016	remote monitoring
TRUE	29	0.01	2016	taxonomy
TRUE	29	0.02	2016	asthma
TRUE	28	0.02	2012	security
TRUE	28	0.03	2010	health informatics
TRUE	28	0	2020	health app
TRUE	28	0	2020	deep learning
TRUE	28	0.02	2012	service
TRUE	27	0.01	2017	disorder
TRUE	27	0	2015	nutrition
TRUE	27	0.01	2016	literacy
TRUE	26	0.01	2013	determinants
TRUE	26	0.01	2017	posttraumatic stress disorder
TRUE	26	0	2018	hiv prevention
TRUE	26	0.01	2020	contact tracing
TRUE	26	0.01	2017	ehealth
TRUE	25	0.01	2017	community
TRUE	25	0.01	2017	participation
TRUE	25	0.01	2017	psychotherapy
TRUE	24	0	2021	mhealth applications
TRUE	24	0.02	2016	home
TRUE	24	0	2020	weight management
TRUE	24	0.01	2017	health information technology
TRUE	24	0	2017	behaviour change
TRUE	23	0	2021	intention
TRUE	23	0	2020	mellitus
TRUE	23	0	2021	young people
TRUE	23	0.01	2014	diseases
TRUE	23	0.01	2018	disability
TRUE	23	0.01	2016	controlled trial
TRUE	23	0	2020	digital technology
TRUE	23	0.01	2019	gender
TRUE	23	0.02	2016	secondary prevention
TRUE	23	0	2019	youth
TRUE	23	0.01	2012	short message service
TRUE	23	0.01	2014	sms
TRUE	23	0.01	2020	depressive symptoms
TRUE	22	0.01	2012	developing country
TRUE	22	0.01	2015	benefits
TRUE	22	0.01	2019	technology acceptance model
TRUE	22	0.02	2016	clinical trials
TRUE	21	0	2019	allergic rhinitis
TRUE	21	0.02	2019	disparity
TRUE	21	0.02	2014	coronary heart disease
TRUE	21	0.01	2018	global burden
TRUE	21	0	2019	patient-reported outcomes
TRUE	21	0	2015	medication
TRUE	20	0	2020	low back pain
TRUE	20	0.01	2022	mobile health app
TRUE	20	0.01	2015	promotion
TRUE	20	0.01	2011	cell phone
TRUE	20	0	2019	user engagement
TRUE	20	0.01	2019	medicine
TRUE	20	0.01	2018	psychometric property
TRUE	19	0.01	2013	mobile devices
TRUE	19	0	2019	user experience
TRUE	19	0.01	2015	associations
TRUE	19	0.01	2018	parents
TRUE	19	0	2012	cellular phone
TRUE	18	0	2022	substance use
TRUE	18	0.02	2021	fatigue
TRUE	18	0	2014	cost effectiveness
TRUE	18	0	2020	perspectives
TRUE	18	0.01	2016	schizophrenia
TRUE	18	0	2018	accuracy
TRUE	18	0.01	2017	consumption
TRUE	17	0.01	2021	internet of things
TRUE	17	0.01	2019	awareness
TRUE	17	0	2020	consensus
TRUE	17	0	2015	cognitive behavior therapy
TRUE	17	0.02	2019	ecological momentary intervention
TRUE	17	0.02	2017	reminders
TRUE	17	0	2021	covid 19
TRUE	17	0.01	2014	community health workers
TRUE	17	0	2021	digital mental health
TRUE	17	0.01	2021	digital therapeutics
TRUE	17	0.01	2017	college students
TRUE	17	0.02	2011	antiretroviral therapy
TRUE	16	0	2017	features
TRUE	16	0.01	2016	wearable devices
TRUE	16	0.01	2010	hiv
TRUE	16	0	2019	unified theory
TRUE	16	0	2019	eating disorders
TRUE	16	0.02	2017	health education
TRUE	16	0	2019	trends
TRUE	16	0.01	2018	technology acceptance
TRUE	16	0.01	2017	disease management
TRUE	15	0	2018	things
TRUE	15	0	2015	smartphones
TRUE	15	0	2020	rheumatoid arthritis
TRUE	15	0.02	2012	phones
TRUE	15	0	2017	smoking
TRUE	15	0	2019	sex
TRUE	14	0	2018	childhood
TRUE	14	0	2013	improve
TRUE	14	0.01	2018	connected health
TRUE	14	0	2020	childhood obesity
TRUE	14	0.01	2019	age
TRUE	14	0	2015	obesity prevention
TRUE	14	0	2017	students
TRUE	14	0.01	2020	prediction
TRUE	14	0	2018	nonadherence
TRUE	13	0	2018	hiv/aids
TRUE	13	0	2023	scoping review
TRUE	13	0	2016	cloud computing
TRUE	13	0	2019	media
TRUE	13	0	2016	protocol
TRUE	13	0	2020	health technology
TRUE	13	0	2021	continuance intention
TRUE	13	0	2016	middle income country
TRUE	12	0	2020	help
TRUE	12	0.01	2014	data collection
TRUE	12	0	2016	electronic health records
TRUE	12	0	2020	financial incentives
TRUE	12	0	2013	global health
TRUE	12	0	2021	virtual reality
TRUE	12	0.01	2014	ehealth literacy
TRUE	12	0.01	2009	cell phones
TRUE	12	0.01	2021	patterns
TRUE	12	0.01	2015	agreement
TRUE	12	0.01	2016	medical informatics
TRUE	12	0	2019	surveillance
TRUE	11	0	2020	state
TRUE	11	0	2017	chronic diseases
TRUE	11	0.01	2017	body mass index
TRUE	11	0	2018	insomnia
TRUE	11	0.01	2018	multiple sclerosis
TRUE	10	0	2022	gestational weight gain
TRUE	10	0	2019	caregivers
TRUE	10	0	2013	diary
TRUE	10	0	2020	smokers
TRUE	10	0	2021	symptom management
TRUE	10	0.01	2020	patient-reported outcome measures
TRUE	10	0	2019	mobile phone app
TRUE	10	0	2022	version
TRUE	10	0	2020	self determination theory
TRUE	10	0	2020	sleep
TRUE	10	0	2021	heart rate variability
TRUE	10	0	2018	quality assessment
TRUE	10	0.01	2017	self care
TRUE	9	0.01	2018	south africa
TRUE	9	0	2022	health applications
TRUE	9	0	2020	palliative care
TRUE	9	0.02	2011	chronic disease management
TRUE	9	0	2020	seeking
TRUE	9	0	2018	wearable sensors
TRUE	9	0	2021	patient reported outcm
TRUE	9	0	2022	implementation science
TRUE	9	0.01	2012	chronic illness
TRUE	9	0	2021	health behaviors
TRUE	9	0.01	2020	index
TRUE	9	0	2020	mental disorders
TRUE	9	0	2021	trials
TRUE	9	0	2023	womens health
TRUE	9	0	2022	sample
TRUE	9	0.01	2020	health-related quality of life
TRUE	9	0	2019	tools
TRUE	9	0	2022	digital health intervention
TRUE	9	0	2020	activation
TRUE	9	0	2018	commitment therapy
TRUE	9	0.01	2023	digital interventions
TRUE	8	0.01	2019	alzheimers disease
TRUE	8	0	2022	african americans
TRUE	8	0.01	2019	social cognitive theory
TRUE	8	0	2017	child health
TRUE	8	0.01	2019	diabetes management
TRUE	8	0	2021	generalized anxiety disorder
TRUE	8	0.01	2019	programs
TRUE	8	0	2021	parkinsons disease
TRUE	8	0	2018	rates
TRUE	8	0	2018	dietary assessment
TRUE	8	0	2022	illness
TRUE	8	0	2007	patient safety
TRUE	8	0	2020	medical services
TRUE	8	0.01	2015	platform
TRUE	8	0	2020	medical devices
TRUE	8	0	2016	stroke
TRUE	8	0	2019	mothers
TRUE	8	0	2022	health disparities
TRUE	8	0	2020	self help
TRUE	8	0	2016	electronic health record
TRUE	8	0.01	2023	pain management
TRUE	8	0	2018	health policy
TRUE	7	0.01	2016	maintenance
TRUE	7	0	2013	text messages
TRUE	7	0	2019	alcohol
TRUE	7	0	2016	sensors
TRUE	7	0	2022	family caregivers
TRUE	7	0	2012	architecture
TRUE	7	0	2017	anxiety disorders
TRUE	7	0	2020	chemotherapy
TRUE	7	0.01	2017	complications
TRUE	7	0	2019	life style
TRUE	7	0	2015	infection
TRUE	7	0	2020	variability
TRUE	7	0	2014	point
TRUE	7	0	2013	extension
TRUE	6	0	2018	sensor
TRUE	6	0	2021	opportunity
TRUE	6	0	2021	rating scale
TRUE	6	0	2021	information systems
TRUE	6	0	2018	participatory design
TRUE	6	0	2019	type 2 diabetes mellitus
TRUE	6	0	2019	european society
TRUE	6	0	2023	mhealth intervention
TRUE	6	0	2018	gamification
TRUE	6	0	2021	science
TRUE	6	0	2018	young adult
TRUE	6	0	2013	rural health
TRUE	6	0	2020	reduction
TRUE	6	0	2022	saudi arabia
TRUE	6	0	2020	models
TRUE	6	0	2009	privacy concerns
TRUE	5	0	2023	work
TRUE	5	0	2010	health communication
TRUE	5	0	2020	identification
TRUE	5	0	2021	self regulation
TRUE	5	0	2021	context
TRUE	5	0	2024	review methodology
TRUE	5	0	2022	safety
TRUE	5	0	2023	perceived usefulness
TRUE	5	0	2023	substance use disorder
TRUE	5	0	2021	preferences
TRUE	5	0	2017	health behavior change
TRUE	5	0	2022	postnatal depression
TRUE	5	0	2022	diabetes mellitus type 2
TRUE	5	0	2020	exercise intervention
TRUE	5	0	2022	exercise therapy
TRUE	5	0	2024	impairment
TRUE	5	0	2021	gestational diabetes mellitus
TRUE	5	0	2021	cancer survivors
TRUE	5	0	2020	digital medicine
TRUE	5	0	2023	surgery
TRUE	5	0	2011	blood glucose
TRUE	5	0	2023	treatment adherence
TRUE	5	0.01	2023	stress management
TRUE	5	0	2021	mhealth application
TRUE	5	0	2021	medical device
TRUE	5	0	2021	conversational agent
TRUE	5	0	2018	drinking
TRUE	5	0	2007	myocardial infarction
TRUE	5	0	2024	human activity recognition
TRUE	5	0	2023	precision medicine
TRUE	5	0	2021	digital phenotyping
TRUE	5	0	2022	users
TRUE	5	0	2023	veterans
TRUE	5	0	2020	type 1
TRUE	5	0	2022	trust
TRUE	5	0	2021	digital divide
TRUE	4	0	2021	dietary intake
TRUE	4	0	2023	contingency management
TRUE	4	0	2022	back pain
TRUE	4	0	2024	physical function
TRUE	4	0	2023	decision support system
TRUE	4	0	2013	hand held computers
TRUE	4	0	2016	information and communication technology
TRUE	4	0	2024	suicide
TRUE	4	0	2018	usability evaluation
TRUE	4	0	2018	internet of things (iot)
TRUE	4	0	2023	digital health technologies
TRUE	4	0	2019	feasibility study
TRUE	4	0	2022	involvement
TRUE	4	0	2019	surgical site infection
TRUE	4	0	2018	patient-provider communication
TRUE	4	0	2021	life style interventions
TRUE	4	0.01	2023	major depressive disorder
TRUE	4	0	2023	issue
TRUE	4	0	2021	oral health
TRUE	4	0	2021	psychosocial interventions
TRUE	4	0	2018	randomized controlled trials
TRUE	4	0	2022	help seeking
TRUE	4	0	2018	consumer health informatics
TRUE	4	0.01	2018	sickle cell disease
TRUE	4	0	2020	rhinitis
TRUE	4	0	2018	antenatal care
TRUE	4	0	2019	chronic kidney disease
TRUE	4	0	2020	activity monitors
TRUE	4	0	2024	total knee arthroplasty
TRUE	4	0	2020	definition
TRUE	4	0	2018	mood
TRUE	4	0	2018	methodology
TRUE	4	0	2017	stigma
TRUE	4	0	2022	motivational interviewing
TRUE	4	0	2022	content analysis
TRUE	4	0	2024	review methods
TRUE	4	0	2022	electronic healthcare
TRUE	4	0	2022	app use
TRUE	4	0	2024	reinforcement learning
TRUE	4	0.03	2016	facebook
TRUE	4	0	2020	mobile app rating scale
TRUE	4	0	2024	university students
TRUE	4	0	2024	of life
TRUE	4	0	2022	low income
TRUE	4	0	2018	records
TRUE	4	0	2024	augmented reality
TRUE	4	0	2013	mobile computing
TRUE	4	0	2020	directly observed therapy
TRUE	4	0	2020	prostate cancer
TRUE	4	0	2014	attendance
TRUE	4	0	2019	spinal cord injury
TRUE	4	0	2022	mobile application rating scale
TRUE	4	0	2023	abstinence
TRUE	4	0.01	2018	patient participation
TRUE	4	0.01	2024	survival
TRUE	4	0	2022	mixed methods
TRUE	4	0	2021	real-time systems
TRUE	4	0	2020	focus groups
TRUE	4	0	2020	ptsd coach
TRUE	4	0	2023	peer support
TRUE	4	0	2020	postpartum depression
TRUE	4	0	2021	digital technologies
TRUE	4	0	2021	costs
TRUE	4	0.01	2023	perspective
TRUE	4	0	2019	user centered design
TRUE	4	0	2018	primary health care
TRUE	4	0	2023	decision support
TRUE	4	0	2019	delivery of health care
TRUE	4	0	2020	e-mental health
TRUE	4	0	2021	cloud
TRUE	4	0	2020	dementia
TRUE	4	0	2021	cognitive therapy
TRUE	4	0	2020	risk factor
TRUE	4	0	2020	feature extraction
TRUE	4	0	2020	phq 9
TRUE	4	0	2023	health equity
TRUE	4	0	2020	infectious disease
TRUE	4	0	2022	mediterranean diet
TRUE	4	0	2024	coronary artery disease
TRUE	4	0	2023	nurses
TRUE	4	0	2021	intrinsic motivation
TRUE	4	0.01	2018	telemedicine system
TRUE	4	0	2020	energy
TRUE	4	0	2019	risk assessment
TRUE	4	0	2020	electronic diary
TRUE	4	0	2021	arthritis
TRUE	4	0	2020	beliefs
TRUE	4	0	2023	personalized medicine
TRUE	4	0.01	2024	older people
TRUE	4	0	2021	mobile health intervention
TRUE	4	0	2019	ecological momentary interventions
TRUE	4	0	2021	improve adherence
TRUE	4	0	2024	digital biomarkers
TRUE	4	0	2020	meditation
TRUE	4	0	2019	patient satisfaction
TRUE	4	0	2021	health care professionals
TRUE	4	0	2019	pediatric obesity
TRUE	4	0	2024	spectrum disorder
TRUE	4	0	2024	emotion regulation
TRUE	4	0	2016	family planning
TRUE	4	0	2022	mhealth interventions
TRUE	4	0	2023	personality
TRUE	4	0	2020	persuasive technology
TRUE	4	0	2021	nicotine dependence
TRUE	4	0	2024	controlled trials
TRUE	4	0	2018	ovarian cancer
TRUE	4	0.01	2021	implementation intentions
TRUE	4	0	2022	improvement
TRUE	3	0	2019	acceptance and commitment therapy
TRUE	3	0	2014	developing countries
TRUE	3	0	2013	malaria
TRUE	3	0	2016	case management
TRUE	3	0	2016	reader
TRUE	3	0	2016	fitness
TRUE	3	0	2016	internet use
TRUE	3	0	2013	ubiquitous computing
TRUE	3	0	2015	personal health records
TRUE	3	0	2017	behavioral intervention
TRUE	3	0	2015	behavioral health
TRUE	3	0	2016	income country
TRUE	3	0.01	2016	noncommunicable diseases
TRUE	3	0	2016	chronic heart failure
TRUE	3	0	2016	doctors
TRUE	3	0	2019	adulthood
TRUE	3	0	2011	body area networks
TRUE	3	0	2016	dietary
TRUE	3	0.01	2019	all cause
TRUE	3	0.01	2016	pedometers
TRUE	2	0	2015	chemotherapy related toxicity
TRUE	2	0	2013	belief model
TRUE	2	0	2015	cardiorespiratory fitness
TRUE	2	0	2013	hospital information systems
TRUE	2	0	2013	appointment reminders
TRUE	2	0	2015	activity recognition
TRUE	2	0	2007	health care providers
TRUE	2	0	2014	continuing care
TRUE	2	0	2011	body sensor networks
TRUE	2	0	2015	blood
TRUE	2	0	2014	accelerometer
TRUE	2	0	2014	alcohol use disorders
TRUE	2	0	2014	blood pressure control
TRUE	2	0	2013	handheld computers
TRUE	2	0.01	2014	abuse
TRUE	2	0	2013	pda
TRUE	2	0	2014	clinical decision support
TRUE	2	0	2011	area sensor networks
TRUE	2	0	2015	chip
TRUE	2	0	2012	networks
TRUE	2	0	2014	alcohol use
TRUE	1	0	2007	mobile health care service
TRUE	1	0.01	2005	clinical decision support system
TRUE	1	0	2009	sensor networks
TRUE	1	0	2025	information disclosure
TRUE	1	0	2025	calculus
TRUE	1	0	2012	automated detection
TRUE	1	0	2007	electrocardiograms
TRUE	1	0.01	2005	rough set theory
TRUE	1	0	2005	knowledge discovery
TRUE	1	0	2007	ambulance
TRUE	1	0.03	2010	emergency medical services
TRUE	1	0	2012	bluetooth low energy (btle)
TRUE	1	0	2012	cardiology/cardiovascular disease
TRUE	1	0	2025	interactive design
TRUE	1	0	2007	representation
TRUE	1	0	2005	acute scrotum
TRUE	1	0	2025	systematic reviews
TRUE	1	0	2005	ontological model
TRUE	1	0	2011	cell phone health applications
TRUE	1	0	2010	affective computing
TRUE	1	0	2007	personal digital assistant
TRUE	1	0	2009	mobile-health (m-health)
TRUE	1	0	2010	embedded systems
TRUE	1	0	2012	cluster randomized trial
TRUE	1	0.03	2007	h.264/avc
TRUE	1	0	2009	mobile telephones
TRUE	1	0	2006	mobile information system
TRUE	1	0	2025	message interactivity
TRUE	1	0	2025	elaboration likelihood model
TRUE	1	0	2010	ambient intelligence
TRUE	1	0	2025	post-acute care
TRUE	1	0	2011	blood glucose self-monitoring
TRUE	1	0	2010	embedded computing
TRUE	1	0.01	2025	geriatric rehabilitation
TRUE	1	0	2007	emergency services
TRUE	1	0	2010	committee
TRUE	1	0	2010	body sensor networks (bsn)
TRUE	1	0	2009	public opinion survey
TRUE	1	0.01	2025	privacy calculus
TRUE	1	0.01	2011	clinical diagnostics
TRUE	1	0	2012	africa
TRUE	1	0.01	2006	personal digital assistant (pda)
TRUE	1	0	2009	particle filtering
TRUE	1	0	2011	cell sorter
TRUE	1	0	2010	delay
TRUE	1	0	2009	new technology
TRUE	1	0	2011	asthma control
TRUE	1	0	2010	diffraction limit
TRUE	1	0	2010	acute myocardial infarction
TRUE	1	0	2012	behavioral medicine
TRUE	1	0	2011	aceh besar
TRUE	1	0	2010	health information technologies
TRUE	1	0	2025	perceived contingency
TRUE	1	0	2009	network congestion
TRUE	1	0.02	2007	wireless transmission
TRUE	1	0.01	2012	authentication
TRUE	1	0	2007	video conferencing
TRUE	1	0	2025	perception
TRUE	1	0.02	2009	tracking
TRUE	1	0	2012	cancer prevention
TRUE	1	0	2011	alternans
TRUE	1	0.01	2012	american
TRUE	1	0	2007	mobile communications
TRUE	1	0	2012	adult literacy
TRUE	1	0.01	2011	aware
TRUE	1	0	2005	decision algorithm
TRUE	3	0	2024	cancer pain
TRUE	3	0	2024	perceived ease
TRUE	3	0	2016	text message
TRUE	3	0	2024	digital biomarkers
TRUE	3	0	2016	systematic assessment
TRUE	3	0	2019	data analytics
TRUE	3	0	2021	app design
TRUE	3	0	2019	care professionals
TRUE	3	0	2019	adulthood
TRUE	3	0	2018	games
TRUE	3	0	2024	breast
TRUE	3	0	2023	air pollution
TRUE	3	0	2024	controlled trials
TRUE	3	0	2011	body area networks
TRUE	3	0	2024	professionals
TRUE	3	0	2020	art adherence
TRUE	3	0	2019	all cause
TRUE	3	0	2016	pedometers
TRUE	2	0	2015	chemotherapy related toxicity
TRUE	2	0	2016	accelerometry
TRUE	2	0	2013	belief model
TRUE	2	0	2015	cardiorespiratory fitness
TRUE	2	0	2013	hospital information systems
TRUE	2	0	2015	cocaine
TRUE	2	0	2014	health management
TRUE	2	0	2013	appointment reminders
TRUE	2	0	2015	delivery
TRUE	2	0	2015	collection
TRUE	2	0	2014	information management
TRUE	2	0	2014	immunoassay
TRUE	2	0	2015	clinician
TRUE	2	0	2014	continuing care
TRUE	2	0.01	2013	personal digital assistants
TRUE	2	0	2011	body sensor networks
TRUE	2	0	2014	electronic communication
TRUE	2	0	2014	hospitalization
TRUE	2	0	2015	blood
TRUE	2	0	2014	accelerometer
TRUE	2	0	2016	activities of daily living
TRUE	2	0	2015	daily diary
TRUE	2	0	2014	alcohol use disorders
TRUE	2	0	2014	blood pressure control
TRUE	2	0	2013	handheld computers
TRUE	2	0	2014	electronic data capture
TRUE	2	0	2015	decision-support systems
TRUE	2	0	2013	pda
TRUE	2	0	2014	clinical decision support
TRUE	2	0	2011	area sensor networks
TRUE	2	0	2015	chip
TRUE	2	0	2012	networks
TRUE	1	0	2011	control systems engineering
TRUE	1	0	2012	community-based health services
TRUE	1	0	2012	automated detection
TRUE	1	0.01	2011	dried blood spots
TRUE	1	0	2012	bluetooth low energy (btle)
TRUE	1	0	2012	cardiology/cardiovascular disease
TRUE	1	0	2011	cell phone health applications
TRUE	1	0	2012	cluster randomized trial
TRUE	1	0.01	2011	dynamical systems
TRUE	1	0	2011	blood glucose self-monitoring
TRUE	1	0.01	2011	diabetes self-management
TRUE	1	0	2011	clinical diagnostics
TRUE	1	0	2012	africa
TRUE	1	0	2011	cell sorter
TRUE	1	0	2012	behavioral medicine
TRUE	1	0	2011	aceh besar
TRUE	1	0.01	2012	authentication
TRUE	1	0	2012	cancer prevention
TRUE	1	0	2011	alternans
TRUE	1	0.01	2012	american
TRUE	1	0	2012	adult literacy
TRUE	1	0.01	2011	aware
TRUE	1	0	2011	air
TRUE	1	0.01	2012	color fundus photographs

## Sheet: co-cited journals
	Count	Year	Journal	Impact factor		Centrality
TRUE	4025	2011	J MED INTERNET RES	5.4		0
TRUE	3611	2014	JMIR MHEALTH UHEALTH	5.4		0
TRUE	2216	2013	PLOS ONE	2.9		0
TRUE	1436	2011	LANCET	168.9		0
TRUE	1420	2011	JAMA-J AM MED ASSOC	63.1		0
TRUE	1200	2010	AM J PREV MED	105.7		0
TRUE	1175	2005	BMJ-BRIT MED J	4.3		0
TRUE	1175	2012	TELEMED E-HEALTH	2.8		0
TRUE	1161	2006	INT J MED INFORM	3.7		0
TRUE	1154	2012	BMC PUBLIC HEALTH			0
TRUE	1096	2006	J AM MED INFORM ASSN			0
TRUE	1067	2015	BMJ OPEN			0
TRUE	961	2011	COCHRANE DB SYST REV			0
TRUE	867	2011	J TELEMED TELECARE			0
TRUE	864	2013	J BIOMED INFORM			0
TRUE	863	2010	NEW ENGL J MED			0
TRUE	854	2015	INT J ENV RES PUB HE			0
TRUE	846	2011	BMC MED INFORM DECIS			0
TRUE	798	2014	JMIR RES PROTOC			0
TRUE	770	2012	TRANSL BEHAV MED			0
TRUE	751	2013	PLOS MED			0
TRUE	695	2006	J MED SYST			0
TRUE	672	2012	PATIENT EDUC COUNS			0
TRUE	665	2011	ANN BEHAV MED			0
TRUE	660	2011	STUD HEALTH TECHNOL			0
TRUE	639	2016	JMIR MENT HEALTH			0
TRUE	635	2018	NPJ DIGIT MED			0
TRUE	630	2012	ANN INTERN MED			0
TRUE	622	2014	INT J BEHAV NUTR PHY			0
TRUE	579	2012	BMC HEALTH SERV RES			0
TRUE	578	2012	J GEN INTERN MED			0
TRUE	556	2012	HEALTH PSYCHOL			0
TRUE	530	2011	J HEALTH COMMUN			0
TRUE	516	2011	DIABETES CARE			0
TRUE	511	2011	CIRCULATION			0
TRUE	486	2020	JMIR FORM RES			0
TRUE	481	2014	J AFFECT DISORDERS			0
TRUE	456	2013	HEALTH INFORM J			0
TRUE	444	2010	AM J PUBLIC HEALTH			0
TRUE	441	2011	HEALTH AFFAIR			0
TRUE	432	2013	BMC MED			0
TRUE	431	2011	J CONSULT CLIN PSYCH			0
TRUE	425	2014	SENSORS-BASEL			0
TRUE	421	2018	MHEALTH			0
TRUE	419	2013	SOC SCI MED			0
TRUE	419	2019	DIGIT HEALTH			0
TRUE	418	2011	LECT NOTES COMPUT SC			0
TRUE	415	2012	PREV MED			0
TRUE	411	2016	FRONT PSYCHOL			0
TRUE	405	2014	TRIALS			0
TRUE	399	2016	SCI REP-UK			0
TRUE	399	2005	PEDIATRICS			0
TRUE	398	2013	MIS QUART			0
TRUE	386	2011	COMPUT HUM BEHAV			0
TRUE	382	2014	INT J SURG			0
TRUE	380	2011	J DIABETES SCI TECHNOL			0
TRUE	359	2016	FRONT PUBLIC HEALTH			0
TRUE	355	2014	IMPLEMENT SCI			0
TRUE	354	2012	ARCH INTERN MED			0
TRUE	352	2012	MED CARE			0
TRUE	344	2011	AM PSYCHOL			0
TRUE	341	2015	BMC PSYCHIATRY			0
TRUE	339	2014	JAMA INTERN MED			0
TRUE	332	2014	PSYCHIAT SERV			0
TRUE	331	2015	PSYCHOL MED			0
TRUE	330	2013	PSYCHOL BULL			0
TRUE	328	2013	MED SCI SPORT EXER			0
TRUE	328	2014	J CLIN EPIDEMIOL			0
TRUE	308	2014	CLIN PSYCHOL REV			0
TRUE	302	2014	OBES REV			0
TRUE	300	2016	WORLD PSYCHIATRY			0
TRUE	298	2017	INTERNET INTERV			0
TRUE	297	2011	IEEE ENG MED BIO			0
TRUE	296	2015	BEHAV RES THER			0
TRUE	292	2018	IEEE ACCESS			0
TRUE	290	2015	J ADV NURS			0
TRUE	286	2015	BMC MED RES METHODOL			0
TRUE	285	2011	TELEMED J E-HEALTH			0
TRUE	284	2020	JAMA NETW OPEN			0
TRUE	283	2013	HEALTH EDUC BEHAV			0
TRUE	282	2010	SCIENCE			0
TRUE	280	2013	OBESITY			0
TRUE	278	2011	DIABETES TECHNOL THE			0
TRUE	277	2011	BRIT J HEALTH PSYCH			0
TRUE	277	2013	INT J HUM-COMPUT INT			0
TRUE	276	2013	AIDS BEHAV			0
TRUE	270	2018	FRONT PSYCHIATRY			0
TRUE	270	2014	JAMA PSYCHIAT			0
TRUE	269	2016	QUAL LIFE RES			0
TRUE	266	2018	JMIR HUM FACTORS			0
TRUE	263	2016	HEALTHC INFORM RES			0
TRUE	261	2015	QUAL RES PSYCHOL			0
TRUE	256	2014	J BEHAV MED			0
TRUE	255	2013	CONTEMP CLIN TRIALS			0
TRUE	251	2014	NATURE			0
TRUE	249	2006	AMIA ANNU SYMP PROC			0
TRUE	248	2016	QUAL HEALTH RES			0
TRUE	246	2015	PSYCHIAT RES			0
TRUE	243	2016	SUPPORT CARE CANCER			0
TRUE	239	2014	DRUG ALCOHOL DEPEN			0
TRUE	239	2012	AM J MED			0
TRUE	238	2014	BRIT J PSYCHIAT			0
TRUE	234	2019	NUTRIENTS			0
TRUE	233	2014	J AM COLL CARDIOL			0
TRUE	231	2013	INT J NURS STUD			0
TRUE	231	2013	ANNU REV PUBL HEALTH			0
TRUE	230	2015	PSYCHOL HEALTH			0
TRUE	230	2011	B WORLD HEALTH ORGAN			0
TRUE	227	2014	AM J PSYCHIAT			0
TRUE	226	2017	LANCET PSYCHIAT			0
TRUE	226	2013	CIN-COMPUT INFORM NU			0
TRUE	223	2012	BRIT MED J			0
TRUE	223	2013	ARCH GEN PSYCHIAT			0
TRUE	222	2015	J ADOLESCENT HEALTH			0
TRUE	220	2011	J CLIN NURS			0
TRUE	219	2012	PROF PSYCHOL-RES PR			0
TRUE	217	2006	COMPUT METH PROG BIO			0
TRUE	212	2013	ANNU REV CLIN PSYCHO			0
TRUE	212	2011	DIABETES RES CLIN PR			0
TRUE	212	2016	J PERS SOC PSYCHOL			0
TRUE	211	2020	HEALTHCARE-BASEL			0
TRUE	209	2010	ADDICTION			0
TRUE	209	2014	BMC PREGNANCY CHILDB			0
TRUE	208	2014	BRIT J SPORT MED			0
TRUE	207	2015	APPL CLIN INFORM			0
TRUE	204	2012	BEHAV THER			0
TRUE	204	2012	HEALTH EDUC RES			0
TRUE	200	2014	ADDICT BEHAV			0
TRUE	199	2014	J CLIN ONCOL			0
TRUE	198	2010	AM J HEALTH PROMOT			0
TRUE	198	2015	IEEE J BIOMED HEALTH			0
TRUE	197	2013	DEPRESS ANXIETY			0
TRUE	196	2014	EUR HEART J			0
TRUE	195	2020	LANCET DIGIT HEALTH			0
TRUE	193	2018	PATIENT PREFER ADHER			0
TRUE	191	2016	J AM HEART ASSOC			0
TRUE	190	2011	DIABETIC MED			0
TRUE	190	2013	NICOTINE TOB RES			0
TRUE	189	2013	EUR RESPIR J			0
TRUE	189	2016	JMIR SERIOUS GAMES			0
TRUE	187	2016	GEN HOSP PSYCHIAT			0
TRUE	183	2013	AIDS CARE			0
TRUE	181	2015	J AM GERIATR SOC			0
TRUE	180	2017	J PSYCHIATR RES			0
TRUE	179	2009	IEEE T INF TECHNOL B			0
TRUE	179	2017	PSYCHO-ONCOLOGY			0
TRUE	176	2018	EVID-BASED MENT HEAL			0
TRUE	175	2015	J CARDIOVASC NURS			0
TRUE	174	2013	BMC FAM PRACT			0
TRUE	173	2015	INT J OBESITY			0
TRUE	172	2015	INT J HUM-COMPUT ST			0
TRUE	172	2013	ARCH PHYS MED REHAB			0
TRUE	170	2013	BRIT J GEN PRACT			0
TRUE	170	2016	GLOBAL HEALTH ACTION			0
TRUE	169	2014	PUBLIC HEALTH NUTR			0
TRUE	168	2017	MMWR-MORBID MORTAL W			0
TRUE	168	2014	EUR J PREV CARDIOL			0
TRUE	167	2014	AM J CLIN NUTR			0
TRUE	167	2014	MATERN CHILD HLTH J			0
TRUE	166	2019	INT J INFORM MANAGE			0
TRUE	166	2014	GLOB HEALTH-SCI PRAC			0
TRUE	163	2013	BMC RES NOTES			0
TRUE	162	2014	J PSYCHOSOM RES			0
TRUE	162	2017	HEALTH PSYCHOL REV			0
TRUE	161	2013	DECIS SUPPORT SYST			0
TRUE	161	2020	J CLIN MED			0
TRUE	160	2013	J NUTR EDUC BEHAV			0
TRUE	159	2017	INT J QUAL HEALTH C			0
TRUE	159	2016	RES NURS HEALTH			0
TRUE	159	2013	MANAGE SCI			0
TRUE	157	2014	PAIN			0
TRUE	157	2014	AM J EPIDEMIOL			0
TRUE	153	2018	JAMA PEDIATR			0
TRUE	153	2017	PSYCHOL ASSESSMENT			0
TRUE	153	2010	AIDS PATIENT CARE ST			0
TRUE	152	2009	IEEE T BIO-MED ENG			0
TRUE	151	2016	ADM POLICY MENT HLTH			0
TRUE	151	2014	SCHIZOPHRENIA BULL			0
TRUE	151	2014	PROCEDIA COMPUT SCI			0
TRUE	150	2017	J CANCER SURVIV			0
TRUE	149	2016	OBSTET GYNECOL			0
TRUE	148	2018	INFORM HEALTH SOC CA			0
TRUE	148	2017	HEALTH COMMUN			0
TRUE	147	2012	J AM DIET ASSOC			0
TRUE	147	2015	J PEDIATR PSYCHOL			0
TRUE	147	2016	CYBERPSYCH BEH SOC N			0
TRUE	146	2010	AIDS			0
TRUE	146	2007	AM HEART J			0
TRUE	145	2018	DISABIL REHABIL			0
TRUE	145	2015	JAIDS-J ACQ IMM DEF			0
TRUE	145	2006	COMMUN ACM			0
TRUE	144	2017	LANCET GLOB HEALTH			0
TRUE	143	2019	BMJ GLOB HEALTH			0
TRUE	143	2019	SYST REV-LONDON			0
TRUE	143	2018	INT J BEHAV MED			0
TRUE	142	2014	CANCER-AM CANCER SOC			0
TRUE	140	2006	CAN MED ASSOC J			0
TRUE	140	2016	INT J CARDIOL			0
TRUE	140	2015	CHEST			0
TRUE	139	2019	J ALLER CL IMM-PRACT			0
TRUE	138	2014	J MENT HEALTH			0
TRUE	138	2017	J CLIN PSYCHOL			0
TRUE	137	2013	INFORM MANAGE-AMSTER			0
TRUE	137	2013	MHEALTH: NEW HORIZONS FOR HEALTH THROUGH MOBILE TECHNOLOGIES			0
TRUE	136	2016	HEALTH QUAL LIFE OUT			0
TRUE	136	2016	J PERS MED			0
TRUE	135	2017	J CLIN PSYCHIAT			0
TRUE	135	2013	INT J TELEMED APPL			0
TRUE	135	2011	CLIN INFECT DIS			0
TRUE	134	2017	GAMES HEALTH J			0
TRUE	134	2016	P NATL ACAD SCI USA			0
TRUE	134	2018	J ACAD NUTR DIET			0
TRUE	133	2018	PHYS THER			0
TRUE	133	2013	INFORM SYST RES			0
TRUE	133	2014	MED J AUSTRALIA			0
TRUE	133	2015	CLIN PSYCHOL PSYCHOT			0
TRUE	133	2018	JMIR MED INF			0
TRUE	133	2017	BEHAV INFORM TECHNOL			0
TRUE	132	2014	ANNU REV PSYCHOL			0
TRUE	132	2015	GLOBAL OBSERVATORY FOR EHEALTH SERIES			0
TRUE	132	2018	JMIR CANCER			0
TRUE	131	2015	PAIN MED			0
TRUE	130	2013	J PHYS ACT HEALTH			0
TRUE	128	2017	ACTA PSYCHIAT SCAND			0
TRUE	128	2018	CURR PSYCHIAT REP			0
TRUE	128	2016	J EPIDEMIOL COMMUN H			0
TRUE	127	2014	CA-CANCER J CLIN			0
TRUE	126	2011	J AM COLL HEALTH			0
TRUE	125	2016	ONLINE J PUBLIC HEALTH INFORM			0
TRUE	125	2020	NAT MED			0
TRUE	124	2020	JMIR PUBLIC HLTH SUR			0
TRUE	124	2013	HEALTH SERV RES			0
TRUE	124	2009	HYPERTENSION			0
TRUE	123	2014	HEART			0
TRUE	123	2019	STAT MED			0
TRUE	123	2015	ORGAN BEHAV HUM DEC			0
TRUE	123	2017	COGN BEHAV PRACT			0
TRUE	122	2016	CLIN J PAIN			0
TRUE	121	2016	PREV CHRONIC DIS			0
TRUE	121	2017	PERSPECT PSYCHOL SCI			0
TRUE	120	2019	JMIR DIABETES			0
TRUE	120	2018	BMC MUSCULOSKEL DIS			0
TRUE	120	2016	NEUROLOGY			0
TRUE	120	2019	MEDICINE			0
TRUE	120	2016	MAYO CLIN PROC			0
TRUE	118	2016	J ALLERGY CLIN IMMUN			0
TRUE	118	2016	SCI TRANSL MED			0
TRUE	117	2012	ANN FAM MED			0
TRUE	117	2014	INT J EPIDEMIOL			0
TRUE	117	2016	J HUM NUTR DIET			0
TRUE	116	2015	AM J HEALTH BEHAV			0
TRUE	116	2016	SPORTS MED			0
TRUE	115	2018	HEALTH POLICY TECHN			0
TRUE	115	2015	BIOMETRICS			0
TRUE	115	2019	GERONTOLOGIST			0
TRUE	115	2018	USABILITY EVALUATION			0
TRUE	115	2019	VALUE HEALTH			0
TRUE	114	2016	P T			0
TRUE	114	2017	LANCET DIABETES ENDO			0
TRUE	113	2014	TROP MED INT HEALTH			0
TRUE	113	2017	BEHAV RES METHODS			0
TRUE	113	2017	J GLOB HEALTH			0
TRUE	113	2017	PSYCHOL SERV			0
TRUE	113	2017	PSYCHIATR REHABIL J			0
TRUE	112	2015	COMPUT BIOL MED			0
TRUE	111	2016	J ASTHMA			0
TRUE	110	2007	BIOMED ENG ONLINE			0
TRUE	110	2013	PSYCHOL REV			0
TRUE	109	2016	APPETITE			0
TRUE	109	2018	SLEEP			0
TRUE	109	2018	PEDIATR BLOOD CANCER			0
TRUE	109	2013	J NERV MENT DIS			0
TRUE	108	2015	BMJ			0
TRUE	108	2017	J USABILITY STUD			0
TRUE	106	2019	MINDFULNESS			0
TRUE	104	2016	PSYCHOSOM MED			0
TRUE	104	2015	J CANCER EDUC			0
TRUE	104	2020	JMIR AGING			0
TRUE	104	2013	PERS UBIQUIT COMPUT			0
TRUE	104	2012	HEALTH PROMOT INT			0
TRUE	104	2014	AUST NZ J PSYCHIAT			0
TRUE	103	2017	J HEALTH PSYCHOL			0
TRUE	103	2016	AM J OBSTET GYNECOL			0
TRUE	103	2013	J EVAL CLIN PRACT			0
TRUE	102	2018	PUBLIC HEALTH			0
TRUE	101	2015	STROKE			0
TRUE	101	2018	J PAIN SYMPTOM MANAG			0
TRUE	101	2018	PROG CARDIOVASC DIS			0
TRUE	101	2012	FAM PRACT			0
TRUE	100	2016	INT J CLIN PRACT			0
TRUE	100	2012	GLOBALIZATION HEALTH			0
TRUE	100	2017	HEALTH EXPECT			0
TRUE	100	2016	CURR DIABETES REP			0
TRUE	99	2015	J SUBST ABUSE TREAT			0
TRUE	99	2017	J AM ACAD CHILD PSY			0
TRUE	98	2016	CIRC-CARDIOVASC QUAL			0
TRUE	98	2022	ARXIV			0
TRUE	97	2016	IEEE SENS J			0
TRUE	97	2018	HEALTH TECHNOL-GER			0
TRUE	97	2017	CLIN PSYCHOL-SCI PR			0
TRUE	96	2020	BMC GERIATR			0
TRUE	96	2016	NAT BIOTECHNOL			0
TRUE	96	2014	CAN J CARDIOL			0
TRUE	95	2012	DIABETES EDUCATOR			0
TRUE	95	2019	TELEMAT INFORM			0
TRUE	95	2015	AM J MANAG CARE			0
TRUE	95	2022	FRONT DIGIT HEALTH			0
TRUE	94	2014	J PAIN			0
TRUE	94	2017	ALLERGY			0
TRUE	94	2019	J MARKETING RES			0
TRUE	93	2017	J HEALTH SOC BEHAV			0
TRUE	93	2019	PREV MED REP			0
TRUE	93	2015	PSYCHOL ADDICT BEHAV			0
TRUE	93	2010	AM J RESP CRIT CARE			0
TRUE	93	2018	J CHILD PSYCHOL PSYC			0
TRUE	93	2005	METHOD INFORM MED			0
TRUE	93	2013	STUD HEALTH TECHNOL INFORM			0
TRUE	92	2018	ANN ALLERG ASTHMA IM			0
TRUE	90	2017	J ANXIETY DISORD			0
TRUE	90	2017	PSYCHOL METHODS			0
TRUE	89	2018	MIDWIFERY			0
TRUE	89	2016	EUR J CARDIOVASC NUR			0
TRUE	89	2018	BIOMED RES INT			0
TRUE	89	2017	LANCET NEUROL			0
TRUE	88	2012	EPIDEMIOL REV			0
TRUE	88	2016	STAT POWER ANAL BEHA			0
TRUE	88	2019	ARTHRIT CARE RES			0
TRUE	87	2015	CURR OPIN PSYCHIATR			0
TRUE	87	2019	ANN RHEUM DIS			0
TRUE	86	2018	EUR J PUBLIC HEALTH			0
TRUE	85	2015	J ABNORM PSYCHOL			0
TRUE	84	2016	FUTURE GENER COMP SY			0
TRUE	84	2011	EUR J CLIN NUTR			0
TRUE	84	2012	COMPUTER			0
TRUE	83	2019	INT J TECHNOL ASSESS			0
TRUE	83	2016	INTERACT J MED RES			0
TRUE	83	2021	JMIR PEDIATR PARENT			0
TRUE	82	2016	RESP MED			0
TRUE	81	2020	FRONT ENDOCRINOL			0
TRUE	81	2018	JMIR REHABIL ASSIST TECHNOL			0
TRUE	80	2018	MOBILE FACT SHEET			0
TRUE	80	2017	ASIAN J PSYCHIATR			0
TRUE	80	2018	AM J GERIAT PSYCHIAT			0
TRUE	80	2019	PM&R			0
TRUE	80	2018	EXPERT SYST APPL			0
TRUE	79	2011	IEEE PERVAS COMPUT			0
TRUE	79	2005	ARCH DIS CHILD			0
TRUE	79	2019	J NURS SCHOLARSHIP			0
TRUE	79	2007	IEEE COMMUN MAG			0
TRUE	77	2016	COMMUN ASSOC INF SYS			0
TRUE	77	2017	COGNITIVE THER RES			0
TRUE	77	2019	SOC PSYCH PSYCH EPID			0
TRUE	76	2019	ADV NUTR			0
TRUE	76	2012	CAN J PSYCHIAT			0
TRUE	75	2020	ASSESSMENT			0
TRUE	75	2020	SUSTAINABILITY-BASEL			0
TRUE	75	2018	BMJ INNOV			0
TRUE	75	2019	REPROD HEALTH			0
TRUE	75	2017	J PEDIATR-US			0
TRUE	74	2015	BEHAV MODIF			0
TRUE	74	2019	IEEE INTERNET THINGS			0
TRUE	74	2020	J STAT SOFTW			0
TRUE	74	2019	J INT AIDS SOC			0
TRUE	74	2017	THESIS			0
TRUE	74	2017	EUR J PSYCHOTRAUMATO			0
TRUE	73	2018	BMC INFECT DIS			0
TRUE	73	2015	J ROY SOC MED			0
TRUE	73	2018	APPL NURS RES			0
TRUE	73	2019	AGE AGEING			0
TRUE	72	2020	PERS INDIV DIFFER			0
TRUE	72	2020	HEALTH PROMOT PRACT			0
TRUE	72	2019	PSYCHOTHER PSYCHOSOM			0
TRUE	72	2016	INT J EAT DISORDER			0
TRUE	71	2016	J AM PHARM ASSOC			0
TRUE	71	2017	MIL MED			0
TRUE	71	2017	YEARB MED INFORM			0
TRUE	70	2019	BMC PEDIATR			0
TRUE	70	2017	CANCER NURS			0
TRUE	70	2021	J BUS RES			0
TRUE	70	2020	CLIN REHABIL			0
TRUE	69	2019	J CLIN SLEEP MED			0
TRUE	69	2018	ANN NY ACAD SCI			0
TRUE	69	2020	HEALTH TECHNOL ASSES			0
TRUE	69	2020	DIABETES METAB SYND			0
TRUE	68	2018	BMC CANCER			0
TRUE	68	2017	SCHIZOPHR RES			0
TRUE	68	2017	ONCOL NURS FORUM			0
TRUE	67	2021	MHEALTH NEW HORIZONS			0
TRUE	67	2020	TECHNOL FORECAST SOC			0
TRUE	65	2015	EUR J ONCOL NURS			0
TRUE	65	2015	ACM COMPUT SURV			0
TRUE	65	2018	JMIR PUBLIC HEALTH SURVEILL			0
TRUE	65	2016	J HYPERTENS			0
TRUE	65	2015	HEALTH POLICY PLANN			0
TRUE	64	2019	DISABIL REHABIL-ASSI			0
TRUE	64	2017	J APPL PSYCHOL			0
TRUE	64	2020	SLEEP MED REV			0
TRUE	64	2007	AM J CARDIOL			0
TRUE	63	2020	J HEALTHC ENG			0
TRUE	63	2017	LANCET INFECT DIS			0
TRUE	63	2019	NURS RES			0
TRUE	63	2021	BMC WOMENS HEALTH			0
TRUE	63	2019	BJOG-INT J OBSTET GY			0
TRUE	63	2019	HUM RESOUR HEALTH			0
TRUE	63	2020	J AM STAT ASSOC			0
TRUE	63	2021	LANCET PUBLIC HEALTH			0
TRUE	63	2020	CURR OPIN PSYCHOL			0
TRUE	62	2016	BRIT J NUTR			0
TRUE	62	2020	MOB FACT SHEET			0
TRUE	62	2019	BRIT J CLIN PSYCHOL			0
TRUE	62	2018	THORAX			0
TRUE	61	2012	DIABETOLOGIA			0
TRUE	61	2012	TOB CONTROL			0
TRUE	61	2017	CURR MED RES OPIN			0
TRUE	60	2014	JAMA DERMATOL			0
TRUE	60	2014	BRIT J DERMATOL			0
TRUE	60	2019	JMIR CARDIO			0
TRUE	60	2019	JAMA CARDIOL			0
TRUE	60	2021	CUREUS J MED SCIENCE			0
TRUE	60	2018	CURR HIV-AIDS REP			0
TRUE	59	2018	BIOMED INSTRUM TECHNOL			0
TRUE	59	2019	EUR J PAIN			0
TRUE	58	2019	ACAD MED			0
TRUE	58	2020	WOMEN BIRTH			0
TRUE	58	2011	J NEUROENG REHABIL			0
TRUE	57	2013	HEALTH EDUC QUART			0
TRUE	57	2019	AGING MENT HEALTH			0
TRUE	57	2020	J APPL GERONTOL			0
TRUE	57	2014	ANN ONCOL			0
TRUE	56	2021	JAMIA OPEN			0
TRUE	56	2019	NAT COMMUN			0
TRUE	55	2014	ACAD EMERG MED			0
TRUE	54	2018	J WOMENS HEALTH			0
TRUE	53	2013	NEW MEDIA SOC			0
TRUE	53	2018	PERVASIVE MOB COMPUT			0
TRUE	53	2020	RHEUMATOLOGY			0
TRUE	53	2016	INTERNET INTERVENTIONS			0
TRUE	52	2014	J SYST SOFTWARE			0
TRUE	52	2017	PEDIATR OBES			0
TRUE	51	2018	PHYSIOL MEAS			0
TRUE	51	2021	FRONT NEUROL			0
TRUE	51	2014	TECHNOL HEALTH CARE			0
TRUE	51	2010	ALCOHOL CLIN EXP RES			0
TRUE	51	2013	EUR J INFORM SYST			0
TRUE	50	2014	BMC MED EDUC			0
TRUE	50	2015	INFORM SOC			0
TRUE	50	2019	INTERACT COMPUT			0
TRUE	50	2019	BREAST CANCER RES TR			0
TRUE	49	2020	INT J EQUITY HEALTH			0
TRUE	49	2021	APPL SCI-BASEL			0
TRUE	49	2020	BEST PRACT RES CL RH			0
TRUE	49	2021	J ACAD MARKET SCI			0
TRUE	49	2015	PUBLIC HEALTH REP			0
TRUE	49	2020	PEERJ			0
TRUE	47	2013	CURR DIR PSYCHOL SCI			0
TRUE	47	2019	MATERN CHILD NUTR			0
TRUE	47	2019	CAN J DIABETES			0
TRUE	47	2017	PREV SCI			0
TRUE	47	2020	PHARMACOECONOMICS			0
TRUE	47	2020	INT J SOC RES METHOD			0
TRUE	46	2019	J PUBLIC HEALTH-UK			0
TRUE	46	2017	HEALTH EDUC J			0
TRUE	46	2022	J MULTIDISCIP HEALTH			0
TRUE	46	2021	INFORM SYST FRONT			0
TRUE	46	2020	COCHRANE DATABASE SYST REV			0
TRUE	46	2022	HELIYON			0
TRUE	46	2020	ELECTRON COMMER R A			0
TRUE	46	2011	J COMPUT-MEDIAT COMM			0
TRUE	46	2020	J PHYSIOTHER			0
TRUE	46	2016	ARTIF INTELL MED			0
TRUE	45	2015	AM J TROP MED HYG			0
TRUE	45	2019	MATURITAS			0
TRUE	45	2012	AM J HYPERTENS			0
TRUE	44	2015	HEALTH POLICY			0
TRUE	44	2017	EUR J CANCER CARE			0
TRUE	44	2020	JCO CLIN CANCER INFO			0
TRUE	44	2019	BIOL PSYCHIAT			0
TRUE	44	2011	IEEE J SEL AREA COMM			0
TRUE	44	2020	J GERONTOL A-BIOL			0
TRUE	44	2019	SCI DATA			0
TRUE	43	2013	BMC CARDIOVASC DISOR			0
TRUE	43	2015	CONTROL CLIN TRIALS			0
TRUE	43	2020	J AMB INTEL HUM COMP			0
TRUE	43	2019	J PEDIATR NURS			0
TRUE	43	2022	FRONT MED-LAUSANNE			0
TRUE	43	2016	ADDICT SCI CLIN PRAC			0
TRUE	43	2017	J OBES			0
TRUE	42	2021	COMMUNITY MENT HLT J			0
TRUE	42	2016	EUROPACE			0
TRUE	42	2018	COMP MED SY			0
TRUE	42	2022	TECHNOL SOC			0
TRUE	41	2018	APPL ERGON			0
TRUE	41	2018	NURS EDUC TODAY			0
TRUE	40	2016	PEDIATR DIABETES			0
TRUE	40	2020	DIAGN STAT MAN MENT			0
TRUE	40	2019	FRONT HUM NEUROSCI			0
TRUE	40	2020	CLIN TRANSL ALLERGY			0
TRUE	39	2019	SCAND J CARING SCI			0
TRUE	38	2017	J AM SOC INF SCI TEC			0
TRUE	38	2012	ANN EMERG MED			0
TRUE	38	2017	OBSERVATORY			0
TRUE	38	2018	PROCEEDINGS OF THE 2015 ACM INTERNATIONAL JOINT CONFERENCE ON PERVASIVE AND UBIQUITOUS COMPUTING (UBICOMP 2015)			0
TRUE	37	2018	J DIABETES RES			0
TRUE	37	2020	BMC PULM MED			0
TRUE	37	2021	CLIN PEDIATR			0
TRUE	37	2017	J MANAGE INFORM SYST			0
TRUE	37	2014	MOB MED APPL GUID IN			0
TRUE	37	2021	MULTIMED TOOLS APPL			0
TRUE	37	2015	BRIT J CLIN PHARMACO			0
TRUE	37	2020	J MIDWIFERY WOM HEAL			0
TRUE	36	2015	J HEALTH CARE POOR U			0
TRUE	36	2017	J CLIN HYPERTENS			0
TRUE	36	2017	AM J HEALTH EDUC			0
TRUE	36	2019	RES SOC ADMIN PHARM			0
TRUE	36	2016	J AM BOARD FAM MED			0
TRUE	35	2020	GERONTOLOGY			0
TRUE	35	2018	AUST NZ J PUBL HEAL			0
TRUE	35	2019	PSYCHOL SCI			0
TRUE	35	2016	CANCER EPIDEM BIOMAR			0
TRUE	35	2020	EUR SPINE J			0
TRUE	35	2020	JNCI-J NATL CANCER I			0
TRUE	35	2021	MEDRXIV			0
TRUE	35	2017	VACCINE			0
TRUE	34	2022	NAT REV DIS PRIMERS			0
TRUE	34	2021	PROCEEDINGS OF THE 2017 ACM SIGCHI CONFERENCE ON HUMAN FACTORS IN COMPUTING SYSTEMS (CHI17)			0
TRUE	34	2021	BJPSYCH OPEN			0
TRUE	34	2018	INT J METH PSYCH RES			0
TRUE	34	2020	JOGNN-J OBST GYN NEO			0
TRUE	33	2021	BIOMETRIKA			0
TRUE	33	2018	P ANN HICSS			0
TRUE	33	2020	J BEHAV THER EXP PSY			0
TRUE	33	2020	FRONT NEUROSCI-SWITZ			0
TRUE	33	2013	CYBERPSYCHOL BEHAV			0
TRUE	33	2019	INT J GYNECOL OBSTET			0
TRUE	32	2020	CLIN INTERV AGING			0
TRUE	32	2016	NAT REV CARDIOL			0
TRUE	32	2022	J COUNS PSYCHOL			0
TRUE	32	2019	BMJ QUAL SAF			0
TRUE	32	2018	J OCCUP ENVIRON MED			0
TRUE	32	2021	INT REV PSYCHIATR			0
TRUE	32	2021	J NUTR			0
TRUE	32	2022	SLEEP MED			0
TRUE	31	2021	PROC CVPR IEEE			0
TRUE	31	2015	AM J SURG			0
TRUE	31	2021	FRONT PHYSIOL			0
TRUE	31	2018	SMARTPHONE OWNERSHIP			0
TRUE	30	2021	BMJ HEALTH CARE INFO			0
TRUE	30	2012	FAM MED			0
TRUE	30	2017	EVID BASED MED			0
TRUE	30	2019	J CLIN ENDOCR METAB			0
TRUE	30	2020	EPILEPSY BEHAV			0
TRUE	30	2018	EUR PSYCHIAT			0
TRUE	30	2021	ONCOLOGIST			0
TRUE	30	2019	J CLIN CHILD ADOLESC			0
TRUE	29	2022	INT J QUAL METH			0
TRUE	29	2021	NEUROPSYCHOPHARMACOL			0
TRUE	29	2017	CLIN PSYCHOL SCI			0
TRUE	29	2019	PAIN RES MANAG			0
TRUE	29	2023	ABOUT US			0
TRUE	29	2017	PRIM CARE DIABETES			0
TRUE	29	2021	HEALTH PROMOT J AUST			0
TRUE	29	2022	COCHRANE HANDBOOK FOR SYSTEMATIC REVIEWS OF INTERVENTIONS			0
TRUE	28	2015	ANN PHARMACOTHER			0
TRUE	28	2023	BUNDESGESUNDHEITSBLA			0
TRUE	28	2021	ARTHRITIS RES THER			0
TRUE	28	2020	OPEN AIDS J			0
TRUE	28	2016	CONTRACEPTION			0
TRUE	28	2021	BIOCHEM MEDICA			0
TRUE	28	2019	AM J PHYS MED REHAB			0
TRUE	27	2020	GAIT POSTURE			0
TRUE	27	2022	US			0
TRUE	27	2021	NAT HUM BEHAV			0
TRUE	27	2017	INT CONF PER COMP			0
TRUE	27	2020	SPINE			0
TRUE	27	2016	US SMARTPHONE USE 20			0
TRUE	27	2021	J ASSOC INF SYST			0
TRUE	27	2013	DECISION SCI			0
TRUE	26	2023	PLOS DIGIT HEALTH			0
TRUE	26	2018	MILBANK Q			0
TRUE	26	2018	HEART LUNG			0
TRUE	26	2022	BMJ OPEN DIAB RES CA			0
TRUE	26	2013	PEW INTERNET AND AMERICAN LIFE PROJECT			0
TRUE	26	2017	FIELD METHOD			0
TRUE	26	2018	29TH ANNUAL CHI CONFERENCE ON HUMAN FACTORS IN COMPUTING SYSTEMS			0
TRUE	26	2022	ACTA PAEDIATR			0
TRUE	26	2014	ARCH PEDIAT ADOL MED			0
TRUE	25	2015	SUBST USE MISUSE			0
TRUE	25	2015	AM J DRUG ALCOHOL AB			0
TRUE	25	2022	J ALZHEIMERS DIS			0
TRUE	25	2018	COGNITIVE BEHAVIOUR THERAPY			0
TRUE	25	2016	APPL PHYSIOL NUTR ME			0
TRUE	25	2013	LAB CHIP			0
TRUE	25	2015	IEEE COMMUN SURV TUT			0
TRUE	24	2020	CURR HYPERTENS REP			0
TRUE	24	2014	CLIN ORTHOP RELAT R			0
TRUE	24	2022	J SLEEP RES			0
TRUE	24	2022	SOCIOL HEALTH ILL			0
TRUE	24	2023	PILOT FEASIBILITY ST			0
TRUE	24	2021	RHEUM DIS CLIN N AM			0
TRUE	24	2019	EAT BEHAV			0
TRUE	24	2023	ECLINICALMEDICINE			0
TRUE	24	2016	CLIN TRIALS			0
TRUE	24	2022	ADV NEUR IN			0
TRUE	24	2019	CLIN EXP ALLERGY			0
TRUE	23	2021	J GERONTOL B-PSYCHOL			0
TRUE	23	2017	J AM SOC HYPERTENS			0
TRUE	23	2015	BIOSENS BIOELECTRON			0
TRUE	23	2016	ACS NANO			0
TRUE	23	2022	J TECHNOL BEHAV SCI			0
TRUE	23	2023	STAT METHODS MED RES			0
TRUE	23	2020	SCAND J MED SCI SPOR			0
TRUE	23	2020	PSYCHOL AGING			0
TRUE	23	2020	COCHRANE HDB SYSTEMA			0
TRUE	23	2021	RMD OPEN			0
TRUE	22	2023	FRONT PEDIATR			0
TRUE	22	2022	ACTA INFORM MED			0
TRUE	22	2019	DIABETES OBES METAB			0
TRUE	22	2020	CHILD OBES			0
TRUE	22	2021	NPJ PRIM CARE RESP M			0
TRUE	22	2021	HEALTH SOC CARE COMM			0
TRUE	22	2018	EDUC PSYCHOL MEAS			0
TRUE	22	2021	CLIN CARDIOL			0
TRUE	22	2017	ANN MED			0
TRUE	22	2021	J MED ETHICS			0
TRUE	22	2022	NEUROSCI BIOBEHAV R			0
TRUE	22	2021	CLIN J AM SOC NEPHRO			0
TRUE	22	2012	MOBILE NETW APPL			0
TRUE	22	2023	OSTEOARTHR CARTILAGE			0
TRUE	22	2022	INFORM SYST J			0
TRUE	22	2021	J RURAL HEALTH			0
TRUE	22	2017	J CARDIOPULM REHABIL			0
TRUE	22	2021	USABILITY EVALUATION IN INDUSTRY			0
TRUE	21	2021	J APPL SOC PSYCHOL			0
TRUE	21	2021	RES SYNTH METHODS			0
TRUE	21	2023	JBI EVID SYNTH			0
TRUE	21	2017	J CONSUM RES			0
TRUE	21	2022	QUAL QUANT			0
TRUE	21	2015	AIDS EDUC PREV			0
TRUE	21	2021	COMPR PSYCHIAT			0
TRUE	21	2021	INT PSYCHOGERIATR			0
TRUE	21	2022	J RETAIL CONSUM SERV			0
TRUE	21	2023	ANN PHYS REHABIL MED			0
TRUE	21	2022	J NEUROL SCI			0
TRUE	21	2022	J CHIROPR MED			0
TRUE	21	2021	LANCET CHILD ADOLESC			0
TRUE	21	2014	APPL PSYCHOL-INT REV			0
TRUE	20	2020	CAN J PUBLIC HEALTH			0
TRUE	20	2020	J HAPPINESS STUD			0
TRUE	20	2015	COLORECTAL DIS			0
TRUE	20	2020	COMPUT EDUC			0
TRUE	20	2020	SCOPING STUDIES: TOWARDS A METHODOLOGICAL FRAMEWORK			0
TRUE	20	2022	INT J STROKE			0
TRUE	20	2020	ACTA ONCOL			0
TRUE	20	2019	J RHEUMATOL			0
TRUE	20	2023	AM FAM PHYSICIAN			0
TRUE	20	2012	ARTHRIT RHEUM-ARTHR			0
TRUE	20	2023	INFORM TECHNOL PEOPL			0
TRUE	20	2018	J NEUROL NEUROSUR PS			0
TRUE	20	2022	INT J GERIATR PSYCH			0
TRUE	20	2020	RES Q EXERCISE SPORT			0
TRUE	20	2014	WORLDV EVID-BASED NU			0
TRUE	20	2024	UNIVERSAL ACCESS INF			0
TRUE	20	2021	FRONT PHARMACOL			0
TRUE	20	2022	PHYSIOTHERAPY			0
TRUE	20	2020	FRONT AGING NEUROSCI			0
TRUE	20	2019	EARLY INTERV PSYCHIA			0
TRUE	19	2019	PEDIAT ALLERG IMM-UK			0
TRUE	19	2019	PSYCHIAT CLIN N AM			0
TRUE	19	2020	AM J LIFESTYLE MED			0
TRUE	19	2017	HUM FACTORS			0
TRUE	19	2012	IEEE T BIOMED CIRC S			0
TRUE	19	2021	JAMA SURG			0
TRUE	19	2022	CURR OBES REP			0
TRUE	19	2018	CURR OPIN HIV AIDS			0
TRUE	19	2021	CHILDREN-BASEL			0
TRUE	19	2021	CAD SAUDE PUBLICA			0
TRUE	19	2020	J REHABIL MED			0
TRUE	19	2023	CANCERS			0
TRUE	19	2021	EUR J SOC PSYCHOL			0
TRUE	19	2020	J NETW COMPUT APPL			0
TRUE	18	2019	EUR EAT DISORD REV			0
TRUE	18	2018	GYNECOL ONCOL			0
TRUE	18	2015	BREAST			0
TRUE	18	2020	34TH ANNUAL CHI CONFERENCE ON HUMAN FACTORS IN COMPUTING SYSTEMS			0
TRUE	18	2020	J SCI MED SPORT			0
TRUE	18	2022	INT J EVID-BASED HEA			0
TRUE	18	2019	ARCH GERONTOL GERIAT			0
TRUE	18	2023	BEHAV MED			0
TRUE	18	2017	EUR J CANCER			0
TRUE	18	2024	INT J ENVIRON RES PUBLIC HEALTH			0
TRUE	17	2018	PATIENT ADOPTION MHE			0
TRUE	17	2020	AM J KIDNEY DIS			0
TRUE	17	2011	P ANN INT IEEE EMBS			0
TRUE	17	2019	COGN BEHAV THERAPY			0
TRUE	17	2018	INFORM SCIENCES			0
TRUE	17	2011	ANAL CHEM			0
TRUE	16	2017	PAN AFR MED J			0
TRUE	16	2022	ELECTRONICS-SWITZ			0
TRUE	16	2017	J ELECTRON COMMER RE			0
TRUE	16	2017	MOB MEDIA COMMUN			0
TRUE	16	2018	J TRAUMA STRESS			0
TRUE	16	2018	HEALTHCARE-J DEL SCI			0
TRUE	16	2014	ANESTH ANALG			0
TRUE	16	2017	SCAND J WORK ENV HEA			0
TRUE	16	2016	J COMMUN			0
TRUE	16	2016	PSYCHIAT QUART			0
TRUE	16	2012	BARRIERS AND GAPS AFFECTING MHEALTH IN LOW AND MIDDLE INCOME COUNTRIES: POLICY WHITE PAPER			0
TRUE	16	2021	J ALTERN COMPLEM MED			0
TRUE	16	2013	ADV NURS SCI			0
TRUE	16	2016	PSYCHOL HEALTH MED			0
TRUE	15	2016	CLIN GASTROENTEROL H			0
TRUE	15	2023	HEALTH RES POLICY SY			0
TRUE	15	2015	MORBIDITY AND MORTALITY WEEKLY REPORT			0
TRUE	15	2014	ANAESTHESIA			0
TRUE	15	2021	PSYCHOL SPORT EXERC			0
TRUE	15	2017	MED 2 0			0
TRUE	14	2013	RESUSCITATION			0
TRUE	14	2023	J MACH LEARN RES			0
TRUE	14	2024	BRAIN SCI			0
TRUE	14	2024	FRONT CARDIOVASC MED			0
TRUE	14	2020	NUTRITION			0
TRUE	14	2022	ARCH WOMEN MENT HLTH			0
TRUE	14	2022	ELECTRON MARK			0
TRUE	13	2023	LANCET ONCOL			0
TRUE	13	2014	IEEE PULSE			0
TRUE	13	2024	DIAGNOSTICS			0
TRUE	13	2013	IND MANAGE DATA SYST			0
TRUE	13	2017	INT J STD AIDS			0
TRUE	13	2021	WESTERN J NURS RES			0
TRUE	13	2021	EMERG INFECT DIS			0
TRUE	13	2021	AM J TRANSPLANT			0
TRUE	13	2024	F1000RES			0
TRUE	13	2024	FRONT ONCOL			0
TRUE	13	2023	NCHS DATA BRIEF			0
TRUE	13	2021	SCI ADV			0
TRUE	13	2017	MED DECIS MAKING			0
TRUE	12	2022	BEHAV SLEEP MED			0
TRUE	12	2018	32ND ANNUAL ACM CONFERENCE ON HUMAN FACTORS IN COMPUTING SYSTEMS (CHI 2014)			0
TRUE	12	2022	PSYCHOTHER RES			0
TRUE	12	2023	EMPIR SOFTW ENG			0
TRUE	12	2024	EVAL PROGRAM PLANN			0
TRUE	12	2023	J DIABETES SCI TECHN			0
TRUE	12	2024	FRONT NUTR			0
TRUE	12	2023	CANCER MED-US			0
TRUE	12	2005	ANN SURG			0
TRUE	12	2023	INT J NURS SCI			0
TRUE	12	2013	DIABETES METAB			0
TRUE	12	2022	HEALTH ECON			0
TRUE	12	2021	VERHALTENSTHERAPIE			0
TRUE	12	2023	J EDUC HEALTH PROMOT			0
TRUE	12	2023	CHILD CARE HLTH DEV			0
TRUE	12	2020	GLOBAL TUBERCULOSIS REPORT 2012			0
TRUE	12	2018	COMPUT NETW			0
TRUE	12	2022	INFORM FUSION			0
TRUE	11	2020	WORLD ALLERGY ORGAN			0
TRUE	11	2024	ARCH PUBLIC HEALTH			0
TRUE	11	2022	HEALTH CARE MANAG SC			0
TRUE	11	2021	SPRINGERPLUS			0
TRUE	11	2023	ANN TRANSL MED			0
TRUE	11	2021	BIPOLAR DISORD			0
TRUE	11	2021	LANCET HIV			0
TRUE	11	2020	PERS SOC PSYCHOL B			0
TRUE	11	2022	J YOUTH ADOLESCENCE			0
TRUE	11	2021	CRIT CARE			0
TRUE	11	2023	WHO GUIDELINE: RECOMMENDATIONS ON DIGITAL INTERVENTIONS FOR HEALTH SYSTEM STRENGTHENING: WEB SUPPLEMENT 2: SUMMARY OF FINDINGS AND GRADE TABLES			0
TRUE	11	2020	BMJ BRIT MED J			0
TRUE	11	2014	PROCEEDINGS OF THE SIGCHI CONFERENCE ON HUMAN FACTORS IN COMPUTING SYSTEMS			0
TRUE	11	2011	COMPUT COMMUN			0
TRUE	11	2022	PATIENT			0
TRUE	11	2021	PLOS NEGLECT TROP D			0
TRUE	11	2020	ACAD PSYCHIATR			0
TRUE	11	2015	MALARIA J			0
TRUE	11	2022	J AM MED DIR ASSOC			0
TRUE	11	2021	BRIT J ANAESTH			0
TRUE	11	2021	INT J PUBLIC HEALTH			0
TRUE	11	2021	JBI DATABASE SYSTEM REV IMPLEMENT REP			0
TRUE	10	2023	BRAZ J PHYS THER			0
TRUE	10	2020	J ADOLESCENCE			0
TRUE	10	2023	THER INNOV REGUL SCI			0
TRUE	10	2022	J PERS			0
TRUE	10	2021	P2021			0
TRUE	10	2022	J ORTHOP SPORT PHYS			0
TRUE	10	2022	P NUTR SOC			0
TRUE	10	2020	SCAND J PUBLIC HEALT			0
TRUE	10	2024	EDUC INF TECHNOL			0
TRUE	10	2021	INT J BIPOLAR DISORD			0
TRUE	10	2021	WEST J EMERG MED			0
TRUE	10	2019	NEW ZEAL MED J			0
TRUE	10	2022	CLIN RHEUMATOL			0
TRUE	10	2024	NURS OUTLOOK			0
TRUE	10	2022	CURR CARDIOL REP			0
TRUE	10	2018	IEEE WIREL COMMUN			0
TRUE	10	2022	DIABETOL METAB SYNDR			0
TRUE	10	2020	QJM-INT J MED			0
TRUE	10	2022	STRUCT EQU MODELING			0
TRUE	10	2021	IRISH J MED SCI			0
TRUE	10	2021	J ENVIRON HEALTH SCI			0
TRUE	10	2020	BMC MED ETHICS			0
TRUE	10	2021	J SPORT EXERCISE PSY			0
TRUE	10	2023	J STROKE CEREBROVASC			0
TRUE	10	2021	ACAD PEDIATR			0
TRUE	10	2023	MED TEACH			0
TRUE	10	2020	EXERC SPORT SCI REV			0
TRUE	10	2005	CRIT CARE MED			0
TRUE	10	2021	CLIN PHARMACOL THER			0
TRUE	10	2023	GLOB STRAT DIG HLTH			0
TRUE	10	2020	SUBST ABUS			0
TRUE	10	2022	J AGING PHYS ACTIV			0
TRUE	10	2020	P SIGCHI C HUM FACT			0
TRUE	10	2024	J NEUROL			0
TRUE	10	2021	J PEDIATR HEALTH CAR			0
TRUE	10	2021	ARXIV PREPRINT ARXIV			0
TRUE	10	2021	ADV MATER			0
TRUE	10	2020	EXPLORE-NY			0
TRUE	10	2022	INT J ADV COMPUT SC			0
TRUE	10	2023	J FAM MED PRIM CARE			0
TRUE	10	2023	INT J DRUG POLICY			0
TRUE	10	2021	BRIT J ADDICT			0
TRUE	10	2024	J INTERN MED			0
TRUE	10	2023	NURS OPEN			0
TRUE	10	2023	ACM T COMPUT-HUM INT			0
TRUE	10	2018	IEEE T INF FOREN SEC			0
TRUE	10	2021	J SPORT SCI			0
TRUE	10	2014	PEW RES CTR			0
TRUE	10	2022	PSYCHOL REP			0
TRUE	10	2024	CONT CLIN TRIAL COMM			0
TRUE	10	2021	LANCET RESP MED			0
TRUE	10	2023	PSYCHOL TRAUMA-US			0
TRUE	9	2023	J MARKETING			0
TRUE	9	2023	GESUNDHEITSWESEN			0
TRUE	9	2020	INT J MENT HEALTH NU			0
TRUE	9	2023	J MANAG CARE SPEC PH			0
TRUE	9	2024	ASSIST TECHNOL			0
TRUE	9	2024	J PAIN RES			0
TRUE	9	2021	COMMUN RES			0
TRUE	9	2022	BIRTH-ISS PERINAT C			0
TRUE	9	2023	IEEE T IND INFORM			0
TRUE	9	2023	INTERN MED J			0
TRUE	9	2021	EUR J INTERN MED			0
TRUE	9	2022	EUR J EPIDEMIOL			0
TRUE	9	2023	BMC NURS			0
TRUE	9	2020	INT J TUBERC LUNG D			0
TRUE	9	2020	PSYCHOTHERAPY			0
TRUE	9	2020	EUR J PSYCHOL ASSESS			0
TRUE	9	2024	J AUTISM DEV DISORD			0
TRUE	9	2020	EUR ARCH PSY CLIN N			0
TRUE	9	2022	CLIN EXP RHEUMATOL			0
TRUE	9	2022	EXPERT REV MED DEVIC			0
TRUE	9	2024	CAN PSYCHOL			0
TRUE	9	2020	HEADACHE			0
TRUE	9	2021	HUM VACC IMMUNOTHER			0
TRUE	9	2021	EUR PSYCHOL			0
TRUE	9	2022	DTSCH ARZTEBL INT			0
TRUE	9	2022	DIABETES-METAB RES			0
TRUE	9	2022	HEALTH INF SCI SYST			0
TRUE	9	2024	OBESITY FACTS			0
TRUE	9	2023	DIGITAL HEALTH TRENDS 2021: INNOVATION			0
TRUE	9	2020	ERJ OPEN RES			0
TRUE	9	2020	PALLIATIVE MED			0
TRUE	9	2022	CONTEMP SOCIOL			0
TRUE	9	2020	CAN J DIET PRACT RES			0
TRUE	9	2020	SAGE OPEN MED			0
TRUE	9	2022	HARVARD REV PSYCHIAT			0
TRUE	9	2024	J EDUC PSYCHOL			0
TRUE	9	2022	BRIT J CANCER			0
TRUE	9	2020	NUTR J			0
TRUE	9	2018	SEX TRANSM DIS			0
TRUE	9	2024	SSM-POPUL HLTH			0
TRUE	9	2021	INT J INFECT DIS			0
TRUE	9	2020	RHEUMATOL INT			0
TRUE	9	2020	J BONE JOINT SURG AM			0
TRUE	9	2021	AM J AUDIOL			0
TRUE	9	2021	AM J MENS HEALTH			0
TRUE	9	2024	JCO ONCOL PRACT			0
TRUE	9	2021	HEART LUNG CIRC			0
TRUE	9	2023	INT J NURS PRACT			0
TRUE	9	2024	EUR CHILD ADOLES PSY			0
TRUE	9	2019	MED ENG PHYS			0
TRUE	9	2022	CLIN OBES			0
TRUE	9	2024	JMIR PERIOPER MED			0
TRUE	9	2024	AM J EMERG MED			0
TRUE	9	2020	CLASSIFICATION OF DIGITAL HEALTH INTERVENTIONS V 1.0			0
TRUE	9	2020	INT J CHRONIC OBSTR			0
TRUE	9	2023	CANCER TREAT REV			0
TRUE	9	2020	EUR J NEUROL			0
TRUE	9	2024	J ABNORM CHILD PSYCH			0
TRUE	9	2024	INFORM MED UNLOCKED			0
TRUE	9	2021	CHI 2019: PROCEEDINGS OF THE 2019 CHI CONFERENCE ON HUMAN FACTORS IN COMPUTING SYSTEMS			0
TRUE	9	2023	J PAEDIATR CHILD H			0
TRUE	9	2019	GOV INFORM Q			0
TRUE	9	2019	CLIN DIABETES			0
TRUE	9	2023	AM J OCCUP THER			0
TRUE	9	2024	J HEALTH ECON			0
TRUE	9	2020	CLIN NURS RES			0
TRUE	8	2019	INT J TELEREHABILITA			0
TRUE	8	2019	AUSTRALAS PSYCHIATRY			0
TRUE	8	2024	BIOSENSORS-BASEL			0
TRUE	8	2018	BMC SPORTS SCI MED R			0
TRUE	8	2016	HEART RHYTHM			0
TRUE	8	2016	SENSOR ACTUAT B-CHEM			0
TRUE	8	2005	EMERG MED J			0
TRUE	8	2024	BMC PSYCHOL			0
TRUE	8	2016	J CARD FAIL			0
TRUE	8	2018	IEEE T MOBILE COMPUT			0
TRUE	8	2019	EPIDEMIOL PSYCH SCI			0
TRUE	8	2019	AUST HEALTH REV			0
TRUE	8	2019	DEV PSYCHOL			0
TRUE	8	2014	ANAL BIOANAL CHEM			0
TRUE	8	2017	SELF-EFFICACY: THE EXERCISE OF CONTROL			0
TRUE	8	2017	MHEALTH APP DEV EC 2			0
TRUE	8	2016	AM J INFECT CONTROL			0
TRUE	8	2024	CHILD YOUTH SERV REV			0
TRUE	7	2017	J TECHNOL HUMAN SERV			0
TRUE	7	2018	POSTGRAD MED J			0
TRUE	7	2018	INT J CANCER			0
TRUE	7	2017	U.S. SMARTPHONE USE IN 2015			0
TRUE	7	2018	EPILEPSIA			0
TRUE	7	2016	EUR J HEART FAIL			0
TRUE	7	2016	SMARTPH DIFF			0
TRUE	7	2016	PATHW POP HLTH INV H			0
TRUE	7	2016	NEUROCOMPUTING			0
TRUE	7	2018	ANN BIOMED ENG			0
TRUE	7	2017	SOCIAL FOUNDATIONS OF THOUGHT AND ACTION: A SOCIAL COGNITIVE THEORY			0
TRUE	7	2018	P 15 INT AC MINDTREK			0
TRUE	7	2018	J LAW MED ETHICS			0
TRUE	7	2017	HUM COMMUN RES			0
TRUE	7	2018	P IEEE			0
TRUE	7	2018	GLOBAL STATUS REPORT ON VIOLENCE PREVENTION 2014			0
TRUE	7	2012	EUR J PEDIATR			0
TRUE	7	2017	SOCIOL METHOD RES			0
TRUE	7	2019	AUST FAM PHYSICIAN			0
TRUE	6	2017	BEHAV COGN PSYCHOTH			0
TRUE	6	2016	J URBAN HEALTH			0
TRUE	6	2015	AIDS RES TREAT			0
TRUE	6	2016	IEEE T PARALL DISTR			0
TRUE	6	2016	THROMB HAEMOSTASIS			0
TRUE	6	2016	IDF DIABETES ATLAS			0
TRUE	6	2017	IEEE T INSTRUM MEAS			0
TRUE	6	2016	J CARDIOVASC TRANSL			0
TRUE	6	2016	T ROY SOC TROP MED H			0
TRUE	5	2014	GLOB OBS EHEALTH SER			0
TRUE	5	2014	CLIN CHEM			0
TRUE	5	2016	ALCOHOL RES-CURR REV			0
TRUE	5	2007	IEEE ENG MED BIOL			0
TRUE	5	2015	PATIENT APPS FOR IMPROVED HEALTHCARE FROM NOVELTY TO MAINSTREAM			0
TRUE	5	2015	OBES SURG			0
TRUE	5	2015	QUAL SAF HEALTH CARE			0
TRUE	5	2013	PEW INTERNET AM LIFE			0
TRUE	5	2012	ASIAN PAC J CANCER P			0
TRUE	5	2014	MOB HLTH MARK REP 20			0
TRUE	5	2015	J ASSOC NURSE AIDS C			0
TRUE	5	2006	ST HEAL T			0
TRUE	5	2016	HEALTH PLACE			0
TRUE	5	2015	JOURNAL OF MOBILE TECHNOLOGY IN MEDICINE			0
TRUE	5	2015	J COMMUN HEALTH			0
TRUE	4	2014	J FAM PRACTICE			0
TRUE	4	2015	CELL PHONE ACTIVITIES 2013			0
TRUE	4	2013	M HLTH EMERGING MOBI			0
TRUE	4	2015	CHI 2008: 26TH ANNUAL CHI CONFERENCE ON HUMAN FACTORS IN COMPUTING SYSTEMS VOLS 1 AND 2			0
TRUE	4	2013	J AM ACAD DERMATOL			0
TRUE	4	2013	BMC MED INFORM DECIS MAK			0
TRUE	4	2014	MOBILE ACCESS 2010			0
TRUE	4	2015	AM J MED SCI			0
TRUE	4	2013	AM J HEALTH-SYST PH			0
TRUE	4	2014	ISSUES TECHNOL INNOV			0
TRUE	4	2013	INT J HEALTH GEOGR			0
TRUE	3	2007	IEEE ANTENN PROPAG M			0
TRUE	3	2013	IEEE J-STSP			0
TRUE	3	2013	COMMUNICATION			0
TRUE	3	2012	INNOVATIONS: TECHNOLOGY / GOVERNANCE / GLOBALISATION			0
TRUE	3	2014	APPROVAL PACKAGE APP			0
TRUE	3	2013	EXPERIMENTAL AND QUASI-EXPERIMENTAL DESIGNS FOR GENERALIZED CAUSAL INFERENCE			0
TRUE	3	2013	HEALTH INFO LIBR J			0
TRUE	3	2013	DERMATOLOGY			0
TRUE	3	2014	ANN VASC SURG			0
TRUE	2	2011	ASIAN J COMMUN			0
TRUE	2	2012	35 AM ADULTS OWN SMA			0
TRUE	2	2012	DIABETES TECHNOL THER			0
TRUE	2	2012	CHI2010: PROCEEDINGS OF THE 28TH ANNUAL CHI CONFERENCE ON HUMAN FACTORS IN COMPUTING SYSTEMS			0
TRUE	2	2011	J APPL PHYSIOL			0
TRUE	2	2011	CONSUM COMM NETWORK			0
TRUE	2	2007	COMPUT CARDIOL			0
TRUE	2	2011	J DIGIT IMAGING			0
TRUE	2	2011	ANAL CHIM ACTA			0
TRUE	2	2012	COMMUNICATION NOV			0
TRUE	2	2011	INFORM PRIM CARE			0
TRUE	1	2009	HEALTH DEVICES			0
TRUE	1	2009	COMMUN MONOGR			0
TRUE	1	2005	ROUGH SETS KNOWL. DISC			0
TRUE	1	2005	CONTRIBUTIONS THEORY			0
TRUE	1	2005	EUR J OPER RES			0
TRUE	1	2010	2ND INTERNATIONAL CONFERENCE ON BROADBAND NETWORKS (BROADNETS 2005)			0
TRUE	1	2005	GOING MOB EHEALTH MH			0
TRUE	1	2005	BRIT J SURG			0
TRUE	1	2005	INDIAN J STAT			0
TRUE	1	2007	EHEALTH TOOLS SERV N			0
TRUE	1	2005	FUTURE GENER. COMPUT. SYST			0
TRUE	1	2005	INT J INTELL SYST			0
TRUE	1	2005	MACHINE LEARNING			0
TRUE	1	2005	P ACM SIGCHI C HUM F			0
TRUE	1	2006	XSL TRANSF 1 0			0
TRUE	1	2006	AMIA 2002 SYMPOSIUM			0
TRUE	1	2007	ARCH. INT. PHYSIOL			0
TRUE	1	2007	1073134 IEEE			0
TRUE	1	2007	CROSSING THE QUALITY CHASM: A NEW HEALTH CARE SYSTEM FOR THE 21ST CENTURY			0
TRUE	1	2010	1 WHO			0
TRUE	1	2005	MED INFORM COMPUTER			0
TRUE	1	2009	CODEBLUE WIRELESS SE			0
TRUE	1	2005	P 6 EUR C INT TECHN			0
TRUE	1	2009	IEEE DESIGN TEST COM			0
TRUE	1	2005	FOUNDATIONS OF COMPUTING AND DECISION SCIENCES			0
TRUE	1	2006	PROCEEDINGS OF THE 11TH INTERNATIONAL CONFERENCE ON WORLD WIDE WEB			0
TRUE	1	2010	2005 IEEE/ACES INTERNATIONAL CONFERENCE ON WIRELESS COMMUNICATIONS AND APPLIED COMPUTATIONAL ELECTROMAGNETICS			0
TRUE	1	2007	ERR IS HUMAN BUILDIN			0
TRUE	1	2007	CD ROM P 4 INT IEEE			0
TRUE	1	2009	ANNU REV COMPUT SCI			0
TRUE	1	2009	AD HOC NETW			0
TRUE	1	2010	11073910642007 ISO D			0
TRUE	1	2007	2733 RFC			0
TRUE	1	2010	2007 FOURTH INTERNATIONAL CONFERENCE ON BROADBAND COMMUNICATIONS			0
TRUE	1	2009	EFFECT DEMOGRAPHICS			0
TRUE	1	2005	J PEDIATR SURG			0
TRUE	1	2009	HARVARD LAW REV			0
TRUE	1	2010	ACTA MEDICA PORT			0
TRUE	1	2005	AAAI WORKSH 17 C AI			0
TRUE	1	2009	101. WELLMAN			0
TRUE	1	2005	APPL OPTIM			0
TRUE	1	2010	595 TR MIT MED LAB			0
TRUE	1	2009	DATA MIN KNOWL DISC			0
TRUE	1	2009	FOOD PRODUCTIO 1023			0
TRUE	1	2006	BUILDING ORACLE XML APPLICATIONS			0
TRUE	1	2007	FUTURE EMERGENCY MED			0
TRUE	1	2007	IEEE CIRCUITS AND SYSTEMS MAGAZINE			0
TRUE	1	2005	INPRESS EUROPEAN J O			0
TRUE	1	2009	CRC CRITICAL REV BIO			0
TRUE	1	2009	DATA MINING BIOMEDIC			0
TRUE	1	2006	UNTAPPED POWER PHYS			0
TRUE	1	2010	321 TR MIT MED LAB			0
TRUE	1	2005	MED INFORM			0
TRUE	1	2007	DIGITAL VIDEO: AN INTRODUCTION TO MPEG2			0
TRUE	1	2005	DECISION SCI I 2004			0
TRUE	1	2005	J INFORM TECHNOLOGY			0
TRUE	1	2010	30 CID HARV U			0
TRUE	1	2005	EUR J PEDIATR SURG			0
TRUE	1	2005	INTELLIGENT DECISION			0
TRUE	1	2005	LECT NOTES ARTIF INT			0
TRUE	7	2018	INT J CANCER			0
TRUE	7	2019	J GASTROINTEST SURG			0
TRUE	7	2024	J HEALTH ECON			0
TRUE	7	2024	J INTERN MED			0
TRUE	7	2024	J KOREAN ACAD NURS			0
TRUE	7	2024	J PUBLIC HEALTH-HEID			0
TRUE	7	2024	MACH LEARN			0
TRUE	7	2019	MEDIA PSYCHOL			0
TRUE	7	2018	MOBIHEALTHNEWS			0
TRUE	7	2019	N ENGL J MED			0
TRUE	7	2019	NEUROREHAB NEURAL RE			0
TRUE	7	2024	PAIN MANAG NURS			0
TRUE	7	2016	PATHW POP HLTH INV H			0
TRUE	7	2019	PHARMACY-BASEL			0
TRUE	7	2018	POSTGRAD MED J			0
TRUE	7	2024	PREPRINT			0
TRUE	7	2024	PROCEEDINGS OF THE HUMAN FACTORS AND ERGONOMICS SOCIETY ANNUAL MEETING			0
TRUE	7	2018	RISK MANAG HEALTHC P			0
TRUE	7	2018	SEX TRANSM INFECT			0
TRUE	7	2016	SMARTPH DIFF			0
TRUE	7	2017	SOCIOL METHOD RES			0
TRUE	7	2017	U.S. SMARTPHONE USE IN 2015			0
TRUE	7	2018	UBICOMP14: PROCEEDINGS OF THE 2014 ACM INTERNATIONAL JOINT CONFERENCE ON PERVASIVE AND UBIQUITOUS COMPUTING			0
TRUE	7	2019	USABILITY ENGINEERING			0
TRUE	6	2024	A LANGUAGE AND ENVIRONMENT FOR STATISTICAL COMPUTING			0
TRUE	6	2019	ADOLESC HEALTH MED T			0
TRUE	6	2015	AIDS RES TREAT			0
TRUE	6	2024	AM J EMERG MED			0
TRUE	6	2018	AUST J PRIM HEALTH			0
TRUE	6	2018	CAN PSYCHOL			0
TRUE	6	2018	CHANCEN RISIKEN GESU			0
TRUE	6	2018	HEMOGLOBIN			0
TRUE	6	2017	IEEE T INSTRUM MEAS			0
TRUE	6	2016	IEEE T PARALL DISTR			0
TRUE	6	2018	IEEE T WIREL COMMUN			0
TRUE	6	2012	INNOVATIONS: TECHNOLOGY / GOVERNANCE / GLOBALISATION			0
TRUE	6	2016	J CARDIOVASC TRANSL			0
TRUE	6	2017	SUICIDE LIFE-THREAT			0
TRUE	6	2016	T ROY SOC TROP MED H			0
TRUE	6	2017	TECHNOLOGY DEVICE OWNERSHIP			0
TRUE	6	2016	THROMB HAEMOSTASIS			0
TRUE	5	2017	ALCOHOL ALCOHOLISM			0
TRUE	5	2017	ANESTHESIOLOGY			0
TRUE	5	2017	ARCH SUICIDE RES			0
TRUE	5	2012	ASIAN PAC J CANCER P			0
TRUE	5	2014	CLIN CHEM			0
TRUE	5	2017	DRUG ALCOHOL REV			0
TRUE	5	2016	FUTURE ONCOL			0
TRUE	5	2016	HEALTH PLACE			0
TRUE	5	2015	J ASSOC NURSE AIDS C			0
TRUE	5	2016	J CARDIOVASC ELECTR			0
TRUE	5	2016	J CONS HLTH INTERNET			0
TRUE	5	2016	J DUAL DIAGN			0
TRUE	5	2016	J SCHOOL HEALTH			0
TRUE	5	2015	JOURNAL OF MOBILE TECHNOLOGY IN MEDICINE			0
TRUE	5	2016	MED BIOL ENG COMPUT			0
TRUE	5	2014	MOB HLTH MARK REP 20			0
TRUE	5	2016	NAT GENET			0
TRUE	5	2015	OBES SURG			0
TRUE	5	2016	PAT AD MHEALTH			0
TRUE	5	2015	PATIENT APPS FOR IMPROVED HEALTHCARE FROM NOVELTY TO MAINSTREAM			0
TRUE	5	2016	PATTERN RECOGN			0
TRUE	5	2013	PEW INTERNET AM LIFE			0
TRUE	5	2016	THE WORLD IN 2014: ICT FACTS AND FIGURES			0
TRUE	4	2013	AM J HEALTH-SYST PH			0
TRUE	4	2015	AM J MED SCI			0
TRUE	4	2015	CELL PHONE ACTIVITIES 2013			0
TRUE	4	2014	ISSUES TECHNOL INNOV			0
TRUE	4	2015	J ADDICT DIS			0
TRUE	4	2013	J AM ACAD DERMATOL			0
TRUE	4	2014	J FAM PRACTICE			0
TRUE	4	2015	J REHABIL RES DEV			0
TRUE	4	2014	MOBILE ACCESS 2010			0
TRUE	4	2015	PEDIATR EXERC SCI			0
TRUE	4	2015	PLAST RECONSTR SURG			0
TRUE	4	2015	PSYCHOPHARMACOLOGY			0
TRUE	4	2013	ST HEAL T			0
TRUE	3	2014	ANN VASC SURG			0
TRUE	3	2014	APPROVAL PACKAGE APP			0
TRUE	3	2013	COMMUNICATION			0
TRUE	3	2013	DERMATOLOGY			0
TRUE	3	2014	DIS MANAG HEALTH OUT			0
TRUE	3	2014	DOI 10.1136/BMJINNOV-2021-000713			0
TRUE	3	2014	EUR J CARDIOV PREV R			0
TRUE	3	2013	EXPT QUASIEXPERIMENT			0
TRUE	3	2014	GLOBAL STATUS REPORT			0
TRUE	3	2013	HEALTH INFO LIBR J			0
TRUE	3	2014	IEEE INT SYMP CIRC S			0
TRUE	3	2013	IEEE J-STSP			0
TRUE	3	2013	INT J CHRON OBSTRUCT PULMON DIS			0
TRUE	3	2013	INT J ELECTRON HEALTHC			0
TRUE	3	2013	J HEALTHC INF MANAG			0
TRUE	3	2013	J ZHEJIANG UNIV-SC B			0
TRUE	3	2013	M HLTH EMERGING MOBI			0
TRUE	3	2013	MED INFORM			0
TRUE	3	2013	MHEALTH FOR DEVELOPMENT: THE OPPORTUNITY OF MOBILE TECHNOLOGY FOR HEALTHCARE IN THE DEVELOPING WORLD			0
TRUE	3	2013	NEUROL CLIN			0
TRUE	2	2012	35 AM ADULTS OWN SMA			0
TRUE	2	2011	ANAL CHIM ACTA			0
TRUE	2	2012	ANNU REV BIOMED ENG			0
TRUE	2	2011	ASIAN J COMMUN			0
TRUE	2	2012	CHI2010: PROCEEDINGS OF THE 28TH ANNUAL CHI CONFERENCE ON HUMAN FACTORS IN COMPUTING SYSTEMS			0
TRUE	2	2012	COMMUNICATION NOV			0
TRUE	2	2011	CONSUM COMM NETWORK			0
TRUE	2	2012	DIABETES TECHNOL THER			0
TRUE	2	2012	EURASIP J ADV SIG PR			0
TRUE	2	2012	IEEE ANTENN PROPAG M			0
TRUE	2	2012	IMPROVING HEALTH			0
TRUE	2	2011	J APPL PHYSIOL			0
TRUE	2	2011	MOTECH: MHEALTH ETHNOGRAPHY REPORT			0
TRUE	2	2011	NANO LETT			0
TRUE	2	2011	PSYCHOPHYSIOLOGY			0
TRUE	2	2011	SIXTH INTERNATIONAL WORKSHOP ON WEARABLE AND IMPLANTABLE BODY SENSOR NETWORKS			0
TRUE	1	2010	1 WHO			0
TRUE	1	2010	11073910642007 ISO D			0
TRUE	1	2010	2005 IEEE/ACES INTERNATIONAL CONFERENCE ON WIRELESS COMMUNICATIONS AND APPLIED COMPUTATIONAL ELECTROMAGNETICS			0
TRUE	1	2010	2007 FOURTH INTERNATIONAL CONFERENCE ON BROADBAND COMMUNICATIONS			0
TRUE	1	2010	2ND INTERNATIONAL CONFERENCE ON BROADBAND NETWORKS (BROADNETS 2005)			0
TRUE	1	2010	30 CID HARV U			0
TRUE	1	2010	321 TR MIT MED LAB			0
TRUE	1	2010	595 TR MIT MED LAB			0
TRUE	1	2010	ACTA MEDICA PORT			0
TRUE	1	2010	ADJUNCT P INTERNET T			0
TRUE	1	2010	AMIA ANN S P			0

## Sheet: published journals
Journals	Counts	Percent	Impact factors
JMIR MHEALTH AND UHEALTH	990	0.16243	5.4
JOURNAL OF MEDICAL INTERNET RESEARCH	495	0.08121	5.8
DIGITAL HEALTH	151	0.02477	2.9
INTERNATIONAL JOURNAL OF ENVIRONMENTAL RESEARCH AND PUBLIC HEALTH	122	0.02002	0（2023年非sci）
JMIR MENTAL HEALTH	109	0.01788	4.8
INTERNATIONAL JOURNAL OF MEDICAL INFORMATICS	97	0.01591	3.7
BMC MEDICAL INFORMATICS AND DECISION MAKING	87	0.01427	3.3
BMC PUBLIC HEALTH	82	0.01345	3.5
SENSORS	79	0.01296	3.4
PLOS ONE	71	0.01165
TELEMEDICINE AND E HEALTH	71	0.01165
FRONTIERS IN PUBLIC HEALTH	67	0.01099
BMJ OPEN	63	0.01034
HEALTH INFORMATICS JOURNAL	58	0.00952
TRIALS	53	0.0087
JOURNAL OF THE AMERICAN MEDICAL INFORMATICS ASSOCIATION	51	0.00837
JOURNAL OF MEDICAL SYSTEMS	50	0.0082
IEEE ACCESS	46	0.00755
HEALTHCARE	42	0.00689
FRONTIERS IN PSYCHIATRY	40	0.00656
TRANSLATIONAL BEHAVIORAL MEDICINE	40	0.00656
CONTEMPORARY CLINICAL TRIALS	35	0.00574
BMC HEALTH SERVICES RESEARCH	31	0.00509
JMIR PUBLIC HEALTH AND SURVEILLANCE	31	0.00509
CIN COMPUTERS INFORMATICS NURSING	30	0.00492

## Sheet: author
Authors	Record Count	%
Schnall R	41	0.00673
Torous J	41	0.00673
Bousquet J	33	0.00541
Kim Y	26	0.00427
Lee S	26	0.00427
Kim J	24	0.00394
Lee J	24	0.00394
Pryss R	24	0.00394
Fonseca JA	22	0.00361
Kim H	22	0.00361
Maddison R	22	0.00361
Mohr DC	22	0.00361
Bedbrook A	21	0.00345
Parmanto B	20	0.00328
Pfaar O	20	0.00328
Wang J	20	0.00328
Christensen H	19	0.00312
Klimek L	19	0.00312
Löf M	19	0.00312
Baumeister H	18	0.00295
Czarlewski W	18	0.00295
Anto JM	17	0.00279
Haahtela T	17	0.00279
Kvedariene V	17	0.00279
Lee JH	17	0.00279

## Sheet: co-cited
FALSE	3406	0	2007	UNKNOWN -
FALSE	724	0	2012	WORLD HEALTHORGANIZATION
TRUE	459	0	2016	STOYANOV SR
TRUE	423	0	2014	MICHIE S
TRUE	368	0	2012	EYSENBACH G
TRUE	366	0	2014	MOHER D
TRUE	351	0	2011	FREE C
TRUE	349	0	2016	TOROUS J
TRUE	318	0	2012	BANDURA A
TRUE	318	0	2014	WHO
TRUE	282	0	2015	BRAUN V
TRUE	268	0	2016	KREBS P
TRUE	245	0	2015	MOHR DC
TRUE	239	0	2013	DAVIS FD
TRUE	224	0	2013	VENKATESH V
TRUE	213	0	2011	WHITTAKER R
TRUE	213	0	2015	BEN-ZEEV D
TRUE	210	0	2015	SCHNALL R
TRUE	206	0	2012	KUMAR S
TRUE	204	0	2016	FIRTH J
TRUE	201	0	2014	MARTÍNEZ-PÉREZ B
TRUE	199	0	2017	KROENKE K
TRUE	192	0	2015	HUCKVALE K
TRUE	189	0	2014	DONKER T
TRUE	185	0	2011	BURKE LE
TRUE	179	0	2014	COHEN J
TRUE	172	0	2017	SCHOEPPE S
TRUE	162	0	2016	AGARWAL S
TRUE	162	0	2016	PEW RESEARCHCENTER
TRUE	162	0	2014	NIELSEN J
TRUE	160	0	2013	KLASNJA P
TRUE	158	0	2018	MARCOLINO MS
TRUE	152	0	2015	DIREITO A
TRUE	147	0	2018	BAUMEL A
TRUE	145	0	2014	DENNISON L
TRUE	145	0	2016	SILVA BMC
TRUE	145	0	2015	STEINHUBL SR
TRUE	142	0	2017	BAKKER D
TRUE	140	0	2012	LUXTON DD
TRUE	139	0	2012	ABROMS LC
TRUE	138	0	2013	SHIFFMAN S
TRUE	135	0	2017	HAMINE SAEE
TRUE	134	0	2013	RILEY WT
TRUE	134	0	2017	YARDLEY L
TRUE	130	0	2012	AJZEN I
TRUE	128	0	2016	LUPTON D
TRUE	127	0	2015	KAY M
TRUE	126	0	2018	PERSKI O
TRUE	125	0	2015	AITKEN M
TRUE	123	0	2011	HERON KE
TRUE	123	0	2016	NICHOLAS J
TRUE	122	0	2011	QUINN CC
TRUE	121	0	2017	BANGOR A
TRUE	120	0	2017	BARDUS M
TRUE	119	0	2022	PAGE MJ
TRUE	119	0	2016	VENTOLA CLEE
TRUE	119	0	2017	WHITEHEAD L
TRUE	118	0	2015	HARRIS PA
TRUE	117	0	2014	PROCHASKA JO
TRUE	116	0	2015	RYAN RM
TRUE	116	0	2020	LINARDON J
TRUE	115	0	2015	CENTERS FORDISEASECONTROLANDPREVENTION
TRUE	114	0	2019	BYAMBASUREN O
TRUE	114	0	2013	FIORDELLI M
TRUE	114	0	2019	NAHUM-SHANI I
TRUE	113	0	2020	ZHOU LM
TRUE	111	0	2017	LARSEN ME
TRUE	110	0	2020	TRICCO AC
TRUE	108	0	2018	BROOKE J
TRUE	108	0	2019	TONG A
TRUE	106	0	2016	PAYNE HE
TRUE	106	0	2012	SMITH A
TRUE	105	0	2015	WEBB TL
TRUE	105	0	2017	ANDERSON K
TRUE	105	0	2017	KESSLER RC
TRUE	104	0	2015	BINDHIM NF
TRUE	104	0	2019	ZHAO J
TRUE	103	0	2018	HIGGINS JPT
TRUE	102	0	2018	LEWIS JR
TRUE	101	0	2015	PRICE M
TRUE	100	0	2016	GAGNON MP
TRUE	100	0	2015	ABRAHAM C
TRUE	98	0	2016	BOULOS MAGEDNKAMEL
TRUE	98	0	2019	IRIBARREN SJ
TRUE	97	0	2013	MOSA AM
TRUE	95	0	2013	TOMLINSON M
TRUE	95	0	2011	PATRICK K
TRUE	95	0	2013	FOX S
TRUE	95	0	2019	PENG W
TRUE	93	0	2014	CARTER MC
TRUE	93	0	2017	CHO J
TRUE	93	0	2018	MCKAY FH
TRUE	92	0	2018	SPITZER RL
TRUE	92	0	2013	KIM J
TRUE	92	0	2015	POWELL AC
TRUE	90	0	2013	CAFAZZO JA
TRUE	90	0	2015	ZAPATA BC
TRUE	90	0	2019	ARKSEY H
TRUE	89	0	2011	FJELDSOE BS
TRUE	88	0	2018	SINGH K
TRUE	88	0	2014	LABRIQUE AB
TRUE	87	0	2011	CHIB A
TRUE	84	0	2014	WEST JH
TRUE	84	0	2015	COHEN S
TRUE	82	0	2011	ISTEPANIAN RSH
TRUE	82	0	2014	BECKER S
TRUE	82	0	2016	CONROY DE
TRUE	80	0	2019	SCHUELLER SM
TRUE	80	0	2013	KIRWAN M
TRUE	80	0	2012	GLASGOW RE
TRUE	79	0	2019	STATISTA
TRUE	78	0	2014	MUESSIG KE
TRUE	78	0	2018	HSIEH HF
TRUE	77	0	2016	NASLUND JA
TRUE	77	0	2018	CARROLL JENNIFERK
TRUE	77	0	2019	WANG YF
TRUE	77	0	2014	AZAR KMJ
TRUE	77	0	2017	MATEO GF
TRUE	77	0	2016	MIDDELWEERD A
TRUE	76	0	2013	HAIR JF
TRUE	75	0	2017	CHRISTENSEN H
TRUE	75	0	2015	PROUDFOOT J
TRUE	75	0	2018	ERNSTING C
TRUE	74	0	2017	KUHN E
TRUE	73	0	2016	MANI M
TRUE	72	0	2018	KELDERS SM
TRUE	72	0	2015	ARORA S
TRUE	72	0	2020	WILDENBOS GA
TRUE	71	0	2019	LEE J
TRUE	70	0	2020	AMERICAN PSYCHIATRICASSOCIATION
TRUE	69	0	2015	TURNER-MCGRIEVY GM
TRUE	69	0	2019	NORMAN CD
TRUE	68	0	2012	CHOMUTARE T
TRUE	68	0	2018	CHEN J
TRUE	68	0	2006	CHOI J
TRUE	66	0	2018	MCCURDIE TARA
TRUE	66	0	2011	COLLINS LM
TRUE	65	0	2014	LEWIS TL
TRUE	64	0	2016	DECI EL
TRUE	64	0	2020	KIM H
TRUE	63	0	2018	LIU Y
TRUE	63	0	2018	SANTO K
TRUE	63	0	2021	ROWLAND SP
TRUE	62	0	2014	ALBRECHT UV
TRUE	62	0	2015	SHEN N
TRUE	61	0	2018	GIUNTI G
TRUE	61	0	2011	KRISHNA S
TRUE	61	0	2017	CUIJPERS P
TRUE	60	0	2018	LEE H
TRUE	60	0	2014	BENDER JL
TRUE	60	0	2019	KRUSE CS
TRUE	59	0	2014	KÄLLANDER K
TRUE	59	0	2016	CHOW CK
TRUE	59	0	2014	GUSTAFSON DH
TRUE	58	0	2019	SCHWARZER R
TRUE	58	0	2013	BOULOS MNK
TRUE	56	0	2020	RATHBONE AL
TRUE	56	0	2015	ARNHOLD M
TRUE	56	0	2013	KING AC
TRUE	56	0	2013	HOLDEN RJ
TRUE	56	0	2019	FORNELL C
TRUE	56	0	2021	TERHORST Y
TRUE	56	0	2012	COLE-LEWIS H
TRUE	56	0	2013	AKTER S
TRUE	56	0	2016	BRICKER JB
TRUE	56	0	2016	PIETTE JD
TRUE	55	0	2012	LESTER RT
TRUE	55	0	2019	BOUSQUET J
TRUE	55	0	2013	BRETON ER
TRUE	55	0	2020	KNITZA J
TRUE	54	0	2014	COWAN LT
TRUE	54	0	2016	PATEL MS
TRUE	54	0	2019	GREENHALGH T
TRUE	53	0	2020	LEE M
TRUE	53	0	2019	KAO CK
TRUE	53	0	2019	LEE JA
TRUE	52	0	2020	BOL N
TRUE	52	0	2019	CHEN Y
TRUE	52	0	2018	BECK AT
TRUE	52	0	2018	BADAWY SM
TRUE	52	0	2020	ALESSA T
TRUE	52	0	2016	SCHULZ KF
TRUE	51	0	2019	FEDELE DA
TRUE	51	0	2020	PHAM Q
TRUE	51	0	2015	CHAN AW
TRUE	50	0	2017	DONKIN L
TRUE	50	0	2017	SARKAR U
TRUE	50	0	2013	FREE CAROLINE
TRUE	50	0	2017	BOUDREAUX ED
TRUE	49	0	2017	VANDELANOTTE C
TRUE	49	0	2019	MENDIOLA MF
TRUE	48	0	2014	PAGOTO S
TRUE	48	0	2018	CRESWELL JW
TRUE	48	0	2019	KITSIOU S
TRUE	47	0	2018	CREBER RMM
TRUE	47	0	2020	ROMEO A
TRUE	47	0	2017	HIGGINS JP
TRUE	47	0	2017	HUGUET A
TRUE	46	0	2012	LORIG KR
TRUE	46	0	2020	GORDON WJ
TRUE	46	0	2020	NOURI R
TRUE	46	0	2021	STERNE JAC
TRUE	46	0	2021	LEE Y
TRUE	45	0	2021	VAGHEFI I
TRUE	45	0	2020	KIM Y
TRUE	45	0	2017	GUO XT
TRUE	44	0	2020	MURRAY E
TRUE	44	0	2019	BHATTACHERJEE A
TRUE	44	0	2017	DETERDING S
TRUE	44	0	2013	FUKUOKA Y
TRUE	43	0	2021	PRATAP A
TRUE	43	0	2022	WANG Y
TRUE	43	0	2022	FAUL F
TRUE	43	0	2016	ARANDA-JAN CB
TRUE	43	0	2018	GRIST R
TRUE	43	0	2017	SPRING B
TRUE	43	0	2018	RABBI M
TRUE	42	0	2019	BASCH E
TRUE	42	0	2011	SETO E
TRUE	42	0	2020	EBERT DD
TRUE	42	0	2017	DE LAVEGAR
TRUE	41	0	2014	HEBDEN L
TRUE	41	0	2021	MILNE-IVES M
TRUE	41	0	2018	LI Y
TRUE	41	0	2020	SALAZAR A
TRUE	41	0	2017	BROWN W
TRUE	40	0	2018	CRAIG CL
TRUE	40	0	2020	GRUNDY Q
TRUE	40	0	2018	AREAN PA
TRUE	40	0	2018	LALLOO C
TRUE	40	0	2021	HUBERTY J
TRUE	40	0	2018	WU Y
TRUE	39	0	2019	ZHAO Y
TRUE	39	0	2019	LEIGH S
TRUE	39	0	2016	TUDOR-LOCKE C
TRUE	39	0	2018	SHORT CE
TRUE	39	0	2022	LAGAN S
TRUE	38	0	2018	KAZDIN AE
TRUE	38	0	2022	MEYEROWITZ-KATZ G
TRUE	38	0	2019	HUI CY
TRUE	38	0	2017	UBHI HK
TRUE	37	0	2014	BERT F
TRUE	37	0	2020	HOQUE R
TRUE	37	0	2011	LI J
TRUE	37	0	2017	DENG ZH
TRUE	37	0	2017	STINSON JN
TRUE	37	0	2017	DEHLING T
TRUE	37	0	2015	BULLER DB
TRUE	37	0	2020	SARDI L
TRUE	36	0	2019	AMER DIABETASSOC
TRUE	36	0	2019	MATTHEW-MAICH N
TRUE	35	0	2015	GLYNN LG
TRUE	34	0	2021	ZHANG X
TRUE	34	0	2016	LEE S
TRUE	34	0	2014	FANNING J
TRUE	33	0	2017	BUIJINK ARTHURWILLEMGERARD
TRUE	33	0	2014	ROSSER BA
TRUE	33	0	2018	BUYSSE DJ
TRUE	33	0	2021	LARANJO L
TRUE	33	0	2021	WEISEL KK
TRUE	33	0	2018	BERRY N
TRUE	33	0	2017	ANDERSON M
TRUE	32	0	2021	MARAMBA I
TRUE	32	0	2017	LAING BY
TRUE	32	0	2021	HAN M
TRUE	32	0	2018	MUMMAH SA
TRUE	32	0	2022	ALAM MZ
TRUE	32	0	2017	FAURHOLT-JEPSEN M
TRUE	31	0	2020	WANG J
TRUE	31	0	2020	EDWARDS EA
TRUE	31	0	2015	NUNDY S
TRUE	31	0	2016	WIDMER RJ
TRUE	31	0	2020	GRAINGER R
TRUE	30	0	2019	STAWARZ K
TRUE	30	0	2018	DORSEY ER
TRUE	30	0	2015	BELISARIO JSM
TRUE	30	0	2020	ECONOMIDES M
TRUE	30	0	2019	THAKKAR J
TRUE	30	0	2018	GRUNDY QH
TRUE	30	0	2013	AGARWAL R
TRUE	30	0	2018	HOLMEN H
TRUE	30	0	2021	AKBAR S
TRUE	29	0	2019	OINAS-KUKKONEN H
TRUE	29	0	2022	VILLINGER K
TRUE	29	0	2020	LI X
TRUE	29	0	2019	SUCALA M
TRUE	29	0	2017	CHEN JULIANA
TRUE	29	0	2018	LIM S
TRUE	29	0	2020	SAURO J
TRUE	29	0	2015	SUNYAEV A
TRUE	29	0	2021	KOO TK
TRUE	28	0	2019	BRADWAY M
TRUE	28	0	2021	PODSAKOFF PM
TRUE	28	0	2018	HOEPPNER BB
TRUE	28	0	2022	OUZZANI M
TRUE	28	0	2022	GOLDBERG SB
TRUE	28	0	2017	ANDERSSON G
TRUE	28	0	2019	BONOTO BC
TRUE	28	0	2020	CHO H
TRUE	28	0	2022	AGARWAL P
TRUE	28	0	2019	ROBBINS R
TRUE	27	0	2021	GLANZ K
TRUE	27	0	2020	ZHANG Y
TRUE	27	0	2016	HALL AK
TRUE	27	0	2020	COOREY GM
TRUE	27	0	2020	LEE K
TRUE	27	0	2017	LY KH
TRUE	27	0	2013	BURNS MN
TRUE	27	0	2022	WHO GLOBALOBSERVATORYFOREHEALTH
TRUE	27	0	2021	KRUSE C
TRUE	27	0	2018	CRANE D
TRUE	26	0	2021	LECOMTE T
TRUE	26	0	2018	WANG JT
TRUE	26	0	2013	DEPP CA
TRUE	26	0	2014	DE JONGHT
TRUE	26	0	2018	HILLIARD ME
TRUE	26	0	2014	LUND S
TRUE	26	0	2018	WARE JE
TRUE	26	0	2018	SALLIS JF
TRUE	26	0	2019	BHUYAN SS
TRUE	26	0	2021	NG MM
TRUE	26	0	2021	LEVAC D
TRUE	26	0	2012	BODENHEIMER T
TRUE	26	0	2017	GOYAL S
TRUE	25	0	2018	ANDREWS G
TRUE	25	0	2016	STEPHENS J
TRUE	25	0	2018	EUROPEAN COMMISSION
TRUE	25	0	2012	FRANKLIN VL
TRUE	25	0	2023	R CORETEAM
TRUE	25	0	2019	ANTHES E
TRUE	25	0	2015	ARSAND EIRIK
TRUE	25	0	2016	LYONS EJ
TRUE	25	0	2021	PROCTOR E
TRUE	24	0	2013	OZDALGA E
TRUE	24	0	2019	ZHANG XF
TRUE	24	0	2014	EL-GAYAR OMAR
TRUE	24	0	2020	PEIRIS D
TRUE	24	0	2017	LYLES CR
TRUE	24	0	2017	WU JH
TRUE	24	0	2021	LEVIN ME
TRUE	24	0	2021	CARLO AD
TRUE	24	0	2016	FDA
TRUE	24	0	2021	SANDER LB
TRUE	23	0	2019	LEE SH
TRUE	23	0	2012	DÉGLISE C
TRUE	23	0	2021	COUGHLIN STEVENS
TRUE	23	0	2023	SZINAY D
TRUE	23	0	2022	WASIL AR
TRUE	23	0	2019	HOLLIS C
TRUE	23	0	2020	LYZWINSKI LN
TRUE	23	0	2015	GURMAN TA
TRUE	23	0	2019	HOU C
TRUE	23	0	2018	CAJITA MI
TRUE	23	0	2017	PARK LG
TRUE	22	0	2023	JACOB C
TRUE	22	0	2023	YANG Y
TRUE	22	0	2016	NEUBECK L
TRUE	22	0	2011	ATIENZA AA
TRUE	22	0	2017	BERATARRECHEA A
TRUE	22	0	2023	AMAGAI S
TRUE	22	0	2020	BATES DW
TRUE	22	0	2023	DAHLHAUSEN F
TRUE	22	0	2013	GRANHOLM E
TRUE	22	0	2016	LIANG X
TRUE	22	0	2016	DAYER L
TRUE	22	0	2016	BRAUN R
TRUE	22	0	2015	CORTEZ NG
TRUE	21	0	2007	BARLOW J
TRUE	21	0	2014	ENG DS
TRUE	21	0	2022	WANG C
TRUE	21	0	2016	WING RR
TRUE	21	0	2022	MING LC
TRUE	21	0	2021	GRAHAM AK
TRUE	21	0	2021	FEROZ A
TRUE	21	0	2023	VO V
TRUE	21	0	2022	DUGAS M
TRUE	21	0	2017	SAEB S
TRUE	21	0	2020	OCONNOR S
TRUE	21	0	2021	MESSNER EM
TRUE	20	0	2017	VARSHNEY U
TRUE	20	0	2014	STONE AA
TRUE	20	0	2014	FOGG BJ
TRUE	20	0	2022	HENSON P
TRUE	20	0	2020	WYATT JC
TRUE	20	0	2021	ALTMANN S
TRUE	20	0	2011	MECHAEL P
TRUE	19	0	2021	NAJM A
TRUE	19	0	2021	GARDNER B
TRUE	19	0	2012	KOTZ D
TRUE	19	0	2020	GUO Y
TRUE	19	0	2023	WANG K
TRUE	19	0	2021	ZIGMOND AS
TRUE	19	0	2015	LANDIS JR
TRUE	19	0	2021	HAMARI J
TRUE	19	0	2019	GUEST G
TRUE	19	0	2013	ESTRIN D
TRUE	19	0	2013	KAHN JG
TRUE	19	0	2018	BAUER AM
TRUE	18	0	2023	PETERS MDJ
TRUE	18	0	2020	LIPSCHITZ J
TRUE	18	0	2013	FRANKO OI
TRUE	18	0	2020	CATALANI CARICIA
TRUE	18	0	2023	SMITH B
TRUE	18	0	2022	LAU N
TRUE	18	0	2012	DOLAN B
TRUE	18	0	2023	BORGHOUTS J
TRUE	18	0	2021	DRUCE KL
TRUE	18	0	2022	YERRAKALVA D
TRUE	18	0	2021	FLEMING T
TRUE	18	0	2019	CUI MX
TRUE	18	0	2015	SCHOFFMAN DE
TRUE	17	0	2019	THOMAS JG
TRUE	17	0	2020	MILLER AS
TRUE	17	0	2020	KIM JY
TRUE	17	0	2014	LIU C
TRUE	17	0	2020	WYKES T
TRUE	17	0	2020	POSSEMATO K
TRUE	17	0	2021	KIM BYB
TRUE	17	0	2019	KUMAR N
TRUE	17	0	2022	LI R
TRUE	17	0	2013	POP-ELECHES C
TRUE	17	0	2020	GULLIVER A
TRUE	17	0	2018	MARTIN SS
TRUE	17	0	2023	JAKOB R
TRUE	17	0	2019	BUCCI S
TRUE	17	0	2019	MORRISON LG
TRUE	17	0	2019	TOROUS JOHN
TRUE	17	0	2012	HURLING R
TRUE	16	0	2019	VAN AMERINGENM
TRUE	16	0	2017	ANGLADA-MARTINEZ H
TRUE	16	0	2023	EBERLE C
TRUE	16	0	2022	HERDMAN M
TRUE	16	0	2019	PAL K
TRUE	16	0	2022	ZHANG YY
TRUE	16	0	2020	BÉDARD A
TRUE	16	0	2019	LUNDE P
TRUE	16	0	2012	LENHART A
TRUE	16	0	2018	HOOD M
TRUE	16	0	2022	BIDARGADDI N
TRUE	16	0	2017	YANG CH
TRUE	16	0	2023	KHALAFALLAH A
TRUE	16	0	2017	KAUER SD
TRUE	16	0	2016	LEE IM
TRUE	16	0	2019	AHMED I
TRUE	16	0	2020	HUSSAIN M
TRUE	16	0	2020	WISNIEWSKI H
TRUE	16	0	2020	INSEL TR
TRUE	15	0	2019	OWEN JE
TRUE	15	0	2019	WANG L
TRUE	15	0	2020	SINGH S
TRUE	15	0	2019	KAYYALI R
TRUE	15	0	2016	VAN GEMERT-PIJNENJEWC
TRUE	15	0	2022	BAUMEISTER H
TRUE	15	0	2022	ALQAHTANI F
TRUE	15	0	2017	DIFILIPPO KN
TRUE	15	0	2017	GAJECKI M
TRUE	15	0	2019	SHUREN J
TRUE	15	0	2021	MATHEWS SC
TRUE	15	0	2019	CRAIG P
TRUE	15	0	2022	AZAD-KHANEGHAH P
TRUE	15	0	2023	HUANG ZL
TRUE	15	0	2014	CONSOLVO S
TRUE	15	0	2016	KENNY R
TRUE	15	0	2018	SAMA PR
TRUE	15	0	2012	BUSH NE
TRUE	14	0	2019	DWIVEDI YK
TRUE	14	0	2018	GRINDROD KA
TRUE	14	0	2016	REYNOLDSON C
TRUE	14	0	2016	HIBBARD JH
TRUE	14	0	2016	MCGILLICUDDY JW
TRUE	14	0	2013	ZUROVAC D
TRUE	14	0	2015	PANDEY A
TRUE	14	0	2018	GARNETT C
TRUE	14	0	2014	FINITSIS DJ
TRUE	14	0	2014	WOLF JA
TRUE	14	0	2019	JIBB LA
TRUE	14	0	2016	HIDES L
TRUE	14	0	2010	CURIOSO WH
TRUE	14	0	2017	DALE LP
TRUE	14	0	2017	AGUILERA A
TRUE	13	0	2015	PAYNE KFB
TRUE	13	0	2022	PATEL ML
TRUE	13	0	2017	MILWARD J
TRUE	13	0	2016	LISTER C
TRUE	13	0	2020	BERROUIGUET S
TRUE	13	0	2014	LOGAN AG
TRUE	13	0	2014	TAMRAT T
TRUE	13	0	2021	GUO YT
TRUE	13	0	2015	MBUAGBAW L
TRUE	13	0	2012	CHANG LW
TRUE	13	0	2023	ALWASHMI MF
TRUE	13	0	2016	NOAR SM
TRUE	12	0	2015	HOLTZ B
TRUE	12	0	2016	MOZAFFARIAN D
TRUE	12	0	2021	JAMALADIN H
TRUE	12	0	2016	HALL CS
TRUE	12	0	2013	DUNTON GF
TRUE	12	0	2023	KIM S
TRUE	12	0	2022	BIRKHOFF SD
TRUE	12	0	2016	NILSEN W
TRUE	12	0	2016	AL AYUBISU
TRUE	12	0	2013	HANAUER DA
TRUE	12	0	2016	HEAD KJ
TRUE	12	0	2013	SHAPIRO JR
TRUE	12	0	2013	FISHBEIN M
TRUE	12	0	2022	KONDYLAKIS H
TRUE	12	0	2021	FERRETTI L
TRUE	12	0	2016	LUSTRIA MLA
TRUE	11	0	2024	YANG J
TRUE	11	0	2023	MONAGHESH E
TRUE	11	0	2019	MAJEED-ARISS R
TRUE	11	0	2020	SILVER L
TRUE	11	0	2014	FOOD ANDDRUGADMINISTRATION
TRUE	11	0	2020	JOHNSON DANIEL
TRUE	11	0	2021	XU H
TRUE	11	0	2021	WILLIAMS A
TRUE	11	0	2022	ELAVSKY S
TRUE	11	0	2015	ONEILL S
TRUE	11	0	2020	RIVERA J
TRUE	11	0	2020	KESSEL KERSTINANNE
TRUE	11	0	2023	SHARMA S
TRUE	11	0	2015	MOBASHERI MH
TRUE	11	0	2021	SULLIVAN PS
TRUE	11	0	2023	SKIVINGTON K
TRUE	11	0	2021	LOCKE EA
TRUE	11	0	2014	BASTAWROUS A
TRUE	11	0	2016	CRUTZEN R
TRUE	10	0	2011	KIM HS
TRUE	10	0	2015	CARVER CS
TRUE	10	0	2022	MANDRACCHIA F
TRUE	10	0	2020	PLANTE TB
TRUE	10	0	2020	HEKLER EB
TRUE	10	0	2012	KAPLAN WA
TRUE	10	0	2022	AFSHIN A
TRUE	10	0	2021	DOU KL
TRUE	10	0	2014	DUGGAN M
TRUE	10	0	2020	PRYSS R
TRUE	10	0	2024	WANG X
TRUE	10	0	2022	TABI K
TRUE	10	0	2016	VARNFIELD M
TRUE	10	0	2022	HENSELER J
TRUE	10	0	2021	WORLD HEALTHORGANISATION
TRUE	10	0	2020	OLFF M
TRUE	10	0	2024	ZHANG L
TRUE	10	0	2021	SULLIVAN AN
TRUE	10	0	2015	KREUTER MW
TRUE	10	0	2016	CHARPENTIER G
TRUE	10	0	2020	GUYATT GH
TRUE	10	0	2022	RECIO-RODRIGUEZ JI
TRUE	10	0	2022	COLLADO-BORRELL R
TRUE	10	0	2022	SEZGIN E
TRUE	10	0	2015	TOPOL EJ
TRUE	10	0	2014	RABIN C
TRUE	10	0	2021	DIMATTEO MR
TRUE	10	0	2020	OLOUGHLIN K
TRUE	10	0	2021	RAMSEY RR
TRUE	10	0	2024	MAYRING P
TRUE	10	0	2020	JAKE-SCHOFFMAN DE
TRUE	10	0	2020	PAGLIALONGA A
TRUE	9	0	2024
TRUE	9	0	2021	MACKERT M
TRUE	9	0	2022	BLOCK G
TRUE	9	0	2021	ROBERTS AL
TRUE	9	0	2019	PALMIER-CLAUS JE
TRUE	9	0	2021	MADDISON R
TRUE	9	0	2022	KÖNIG LM
TRUE	9	0	2019	TOROUS JB
TRUE	9	0	2022	ORJI R
TRUE	9	0	2021	LEE RA
TRUE	9	0	2020	TITOV N
TRUE	9	0	2019	SONDAAL SFV
TRUE	9	0	2022	CHEN H
TRUE	9	0	2021	SABERI P
TRUE	9	0	2011	MATTILA E
TRUE	9	0	2024	AL-ARKEE S
TRUE	9	0	2022	JEFFREY B
TRUE	9	0	2023	NURGALIEVA L
TRUE	9	0	2024	DAO KP
TRUE	9	0	2024	LATTIE EG
TRUE	9	0	2020	DENIS F
TRUE	9	0	2023	MEHRAEEN E
TRUE	9	0	2021	RADOVIC A
TRUE	9	0	2019	POUSHTER J
TRUE	9	0	2019	GANDHI S
TRUE	9	0	2022	JOHN LEONSINGHHANSON
TRUE	9	0	2020	ROGERS EVERETTM
TRUE	9	0	2023	VAN HAASTERENA
TRUE	9	0	2022	FULLER-TYSZKIEWICZ M
TRUE	9	0	2021	NUSSBAUM R
TRUE	9	0	2022	SHARMA A
TRUE	9	0	2021	KARYOTAKI E
TRUE	9	0	2023	SHOREY S
TRUE	9	0	2022	DAVALBHAKTA S
TRUE	9	0	2020	PATTON MQ
TRUE	9	0	2021	CHIN WW
TRUE	9	0	2023	MELCHER J
TRUE	9	0	2021	ZHOU M
TRUE	9	0	2019	CHAN S
TRUE	9	0	2024	MURO-CULEBRAS A
TRUE	9	0	2021	BHAVNANI SP
TRUE	9	0	2021	SCHEMBRE SM
TRUE	9	0	2023	LIU KF
TRUE	9	0	2024	TONG HL
TRUE	9	0	2024	GÁL É
TRUE	9	0	2022	DAHNE J
TRUE	9	0	2011	BRENDRYEN H
TRUE	9	0	2024	IBM CORP
TRUE	9	0	2013	DA COSTATM
TRUE	9	0	2023	TANGARI G
TRUE	9	0	2012	RODGERS A
TRUE	9	0	2023	FARAO J
TRUE	9	0	2019	RITTERBAND LM
TRUE	9	0	2021	FLETT JAM
TRUE	9	0	2021	LLORENS-VERNET P
TRUE	9	0	2022	HOWELLS A
TRUE	9	0	2020	KUERBIS A
TRUE	9	0	2024	GONG EY
TRUE	9	0	2021	SIM I
TRUE	9	0	2023	WU P
TRUE	9	0	2019	TINSCHERT P
TRUE	8	0	2020	BAKER TB
TRUE	8	0	2022	OSEI E
TRUE	8	0	2023	KIM HJ
TRUE	8	0	2021	APOLINÁRIO-HAGEN J
TRUE	8	0	2020	MCAULEY E
TRUE	8	0	2022	SALIASI I
TRUE	8	0	2018	BOWEN DJ
TRUE	8	0	2023	CHANGIZI MARYAM
TRUE	8	0	2024	ROTH GA
TRUE	8	0	2022	COMPERNOLLE S
TRUE	8	0	2020	USFOOD ANDDRUGADMINISTRATION
TRUE	8	0	2023	UNITED NATIONS
TRUE	8	0	2014	AUNGST TD
TRUE	8	0	2023	CHATTERJEE S
TRUE	8	0	2024	LIU N
TRUE	8	0	2014	BENNETT GG
TRUE	8	0	2023	INKSTER B
TRUE	8	0	2024	WANG H
TRUE	8	0	2019	ROGERS EM
TRUE	8	0	2018	WEINSTEIN RS
TRUE	8	0	2024	SIEGEL RL
TRUE	8	0	2021	HIGHTOW-WEIDMAN LB
TRUE	8	0	2020	MATRICARDI PM
TRUE	8	0	2024	PARK S
TRUE	8	0	2021	HEATHERTON TF
TRUE	8	0	2023	BENJUMEA J
TRUE	8	0	2021	SERLACHIUS A
TRUE	8	0	2022	GUPTA A
TRUE	8	0	2020	GROSSMAN P
TRUE	8	0	2023	CHAN KL
TRUE	8	0	2021	LI H
TRUE	8	0	2022	PEREZ MV
TRUE	8	0	2019	WORLD HEALTHORGANIZATION(WHO)
TRUE	8	0	2020	RINCON E
TRUE	8	0	2024	FEIGIN VL
TRUE	8	0	2023	CHEN S
TRUE	8	0	2022	RYU S
TRUE	8	0	2020	SIEVERINK F
TRUE	8	0	2024	HALEEM ABID
TRUE	8	0	2018	HOFMANN SG
TRUE	8	0	2022	ODENDAAL WA
TRUE	8	0	2020	VAN DERWEEGENS
TRUE	8	0	2024	MCCOOL J
TRUE	8	0	2022	KABAT-ZINN J
TRUE	8	0	2020	GRIFFITHS F
TRUE	8	0	2024	CURRAN GM
TRUE	8	0	2020	LUI JHL
TRUE	8	0	2020	TRIANTAFYLLIDIS A
TRUE	8	0	2023	TIMMERS T
TRUE	8	0	2020	ANDERSON-LEWIS C
TRUE	8	0	2019	BRZAN PP
TRUE	8	0	2021	SHAW RJ
TRUE	8	0	2021	RADLOFF LS
TRUE	8	0	2021	SHAN RZ
TRUE	8	0	2019	SEMPLE JL
TRUE	8	0	2019	HAYES SC
TRUE	8	0	2022	BASTIEN CH
TRUE	8	0	2021	FARZANDIPOUR M
TRUE	8	0	2021	SHARMA M
TRUE	8	0	2020	KARDUCK J
TRUE	8	0	2023	MOBERG C
TRUE	8	0	2022	ROSE T
TRUE	8	0	2021	BRAITHWAITE I
TRUE	8	0	2021	BENJAMIN EJ
TRUE	8	0	2023	MUSGRAVE LM
TRUE	8	0	2023	SARFO FS
TRUE	8	0	2022	BOSTOCK S
TRUE	8	0	2024	LEE JH
TRUE	8	0	2021	MITCHELL M
TRUE	8	0	2022	VOS T
TRUE	8	0	2022	TROST SG
TRUE	8	0	2023	JUNIPER EF
TRUE	8	0	2020	BENDIXEN RM
TRUE	8	0	2022	CHAN YFY
TRUE	8	0	2014	ZICKUHR K
TRUE	8	0	2020	SCHLEE W
TRUE	8	0	2018	KIM BY
TRUE	8	0	2021	JORDAN PATRICKW
TRUE	8	0	2017	BUHI ER
TRUE	8	0	2022	PAYO RM
TRUE	7	0	2023	HOFFMANN TC
TRUE	7	0	2019	MCCONNELL MV
TRUE	7	0	2024	MUSTAFA AS
TRUE	7	0	2013	HAUG S
TRUE	7	0	2019	FINKELSTEIN J
TRUE	7	0	2018	DABBS AD
TRUE	7	0	2012	KOLLMANN A
TRUE	7	0	2018	VERVLOET M
TRUE	7	0	2019	SCOTT-SHELDON LAJ
TRUE	7	0	2019	HANDEL MJ
TRUE	7	0	2020	ADU MD
TRUE	7	0	2024	WANG Q
TRUE	7	0	2024	SILVA EH
TRUE	7	0	2024	PARK J
TRUE	7	0	2023	ISLAM MM
TRUE	7	0	2023	ATHILINGAM PONRATHI
TRUE	7	0	2024	LI C
TRUE	7	0	2016	BRAVATA DM
TRUE	7	0	2023	KAMPMEIJER R
TRUE	7	0	2013	COCOSILA M
TRUE	7	0	2023	LINCOLN YS
TRUE	7	0	2024	ESCOFFERY C
TRUE	7	0	2016	RYAN D
TRUE	7	0	2023	KIM M
TRUE	7	0	2023	DAMSCHRODER LJ
TRUE	7	0	2024	WANG XM
TRUE	7	0	2011	LIU WT
TRUE	7	0	2023	FIGUEROA CA
TRUE	7	0	2023	HSIA BC
TRUE	7	0	2016	TANG J
TRUE	7	0	2019	ROESS A
TRUE	7	0	2024	HOU IC
TRUE	7	0	2023	KRISHNAMURTI T
TRUE	7	0	2024	ELO S
TRUE	7	0	2019	BRODERICK J
TRUE	7	0	2023	JONGERIUS C
TRUE	7	0	2024	SEKHON M
TRUE	7	0	2024	MÜLLER AM
TRUE	7	0	2023	LAU Y
TRUE	7	0	2018	DICIANNO BE
TRUE	7	0	2020	BADAWY SHERIFM
TRUE	7	0	2023	CZAJA SJ
TRUE	7	0	2020	AHMED S
TRUE	7	0	2023	CHHABRA HS
TRUE	7	0	2024	HONG QN
TRUE	7	0	2018	EVENSON KR
TRUE	7	0	2024	UNCOVSKA M
TRUE	7	0	2023	ABAZA H
TRUE	7	0	2017	SUFFOLETTO B
TRUE	7	0	2019	PARMANTO B
TRUE	7	0	2024	SUNG H
TRUE	7	0	2014	COHN AM
TRUE	7	0	2023	DU SZ
TRUE	7	0	2023	KORPERSHOEK YJG
TRUE	7	0	2024	YEN PY
TRUE	7	0	2023	CRAFOORD MT
TRUE	7	0	2023	GIANSANTI D
TRUE	6	0	2013	HAAPALA I
TRUE	6	0	2024	ALJEDAANI B
TRUE	6	0	2017	HEFFNER JL
TRUE	6	0	2018	CHAIYACHATI KH
TRUE	6	0	2017	ROEPKE AM
TRUE	6	0	2017	LV YH
TRUE	6	0	2017	WATTS S
TRUE	6	0	2024	ARNETT DK
TRUE	6	0	2017	BRANNON EE
TRUE	6	0	2024	EDNEY S
TRUE	6	0	2018	DING D
TRUE	6	0	2024	EGGER M
TRUE	6	0	2017	EAPEN ZJ
TRUE	6	0	2024	CONTRERAS EM
TRUE	6	0	2015	KAPLAN RM
TRUE	6	0	2013	BLAYA JA
TRUE	6	0	2018	DAHLKE DV
TRUE	6	0	2018	HASKINS BL
TRUE	6	0	2017	KNIGHT E
TRUE	6	0	2024	CHEN X
TRUE	6	0	2016	CHAUDHRY SI
TRUE	6	0	2016	LOWRES N
TRUE	6	0	2016	BENDER MS
TRUE	6	0	2017	OSTERBERG L
TRUE	6	0	2012	JOO NS
TRUE	6	0	2018	DEVI BR
TRUE	6	0	2017	HORVATH T
TRUE	6	0	2016	CASE MA
TRUE	6	0	2024	CDC
TRUE	6	0	2017	REGER GM
TRUE	6	0	2018	CINGI C
TRUE	6	0	2017	BRELAND JY
TRUE	6	0	2017	WORLD BANK
TRUE	6	0	2016	KOEHLER F
TRUE	6	0	2018	EAST ML
TRUE	6	0	2024	DEVAN H
TRUE	6	0	2017	NIEUWLAAT R
TRUE	6	0	2012	BAUMGART DC
TRUE	6	0	2018	GILBODY S
TRUE	6	0	2018	ADIBI S
TRUE	6	0	2018	DAVIES CA
TRUE	6	0	2018	AWAD A
TRUE	6	0	2018	BORT-ROIG J
TRUE	6	0	2024	DARNALL BD
TRUE	6	0	2018	GRANEHEIM UH
TRUE	5	0	2013	ZHANG DS
TRUE	5	0	2016	RITCHIE J
TRUE	5	0	2013	FARIDI Z
TRUE	5	0	2011	OBERMAYER JL
TRUE	5	0	2016	RAMACHANDRAN A
TRUE	5	0	2014	CAR J
TRUE	5	0	2016	HALE K
TRUE	5	0	2015	DALLERY J
TRUE	5	0	2014	PELLEGRINI CA
TRUE	5	0	2017	BACIGALUPO R
TRUE	5	0	2016	JENNINGS L
TRUE	5	0	2016	KING D
TRUE	5	0	2013	SCHERR D
TRUE	5	0	2016	RAINIE L
TRUE	5	0	2016	REDFERN J
TRUE	5	0	2016	RICE E
TRUE	5	0	2015	ROTHERAM-BORUS MJ
TRUE	5	0	2014	VAN VELSENL
TRUE	5	0	2014	LOZANO R
TRUE	5	0	2012	CHEN ZW
TRUE	5	0	2016	OH H
TRUE	5	0	2016	MILES MB
TRUE	5	0	2016	BASKERVILLE NB
TRUE	5	0	2015	ROSENSTOCK IM
TRUE	5	0	2016	ANDERSON C
TRUE	5	0	2016	MULVANEY SA
TRUE	5	0	2016	INGLIS SC
TRUE	5	0	2017	BERNHARDT JM
TRUE	5	0	2016	MARTIN CK
TRUE	5	0	2013	RAMI B
TRUE	5	0	2017	ALLMAN-FARINELLI M
TRUE	4	0	2014	RESEARCH2GUIDANCE
TRUE	4	0	2013	MORAK J
TRUE	4	0	2015	DEMIDOWICH AP
TRUE	4	0	2013	BENHAMOU PY
TRUE	4	0	2013	LEONG KC
TRUE	4	0	2015	SEABROOK HEATHERJ
TRUE	4	0	2015	KIRK GD
TRUE	4	0	2014	HAMILTON AD
TRUE	4	0	2006	FISCHER S
TRUE	4	0	2015	STEVENS DJ
TRUE	4	0	2015	GAGGIOLI A
TRUE	4	0	2014	HOLZINGER A
TRUE	4	0	2015	MCCARTNEY M
TRUE	4	0	2013	PARÉ G
TRUE	4	0	2015	RAMANATHAN N
TRUE	4	0	2013	PFAEFFLI L
TRUE	4	0	2015	YANG YT
TRUE	4	0	2015	WANTLAND DJ
TRUE	4	0	2015	DOMBROWSKI SU
TRUE	4	0	2013	PRGOMET M
TRUE	4	0	2011	POON CCY
TRUE	4	0	2015	MIRKOVIC J
TRUE	4	0	2013	ZHU FQ
TRUE	4	0	2013	POLLAK JP
TRUE	4	0	2013	LU YC
TRUE	4	0	2013	PRESTWICH A
TRUE	4	0	2015	KALICHMAN SC
TRUE	4	0	2014	KAILAS A
TRUE	4	0	2015	CHARANI E
TRUE	4	0	2014	WEST D
TRUE	4	0	2013	TACHAKRA S
TRUE	4	0	2013	CHO JH
TRUE	3	0	2013	GRASSI A
TRUE	3	0	2014	JACOB E
TRUE	3	0	2015	APPLE
TRUE	3	0	2014	CHIN CD
TRUE	3	0	2013	GARRITTY C
TRUE	3	0	2013	BOYCE Z
TRUE	3	0	2014	LIU L
TRUE	3	0	2014	ALTMAN DG
TRUE	3	0	2013	KUNAWARARAK P
TRUE	3	0	2013	BLASCO A
TRUE	3	0	2014	KRISHNA SANTOSH
TRUE	3	0	2013	DEMIRIS G
TRUE	3	0	2012	NEWTON KH
TRUE	3	0	2014	BURDETTE SD
TRUE	3	0	2012	MECHAEL PN
TRUE	3	0	2014	BYASS P
TRUE	3	0	2014	LATRÉ B
TRUE	3	0	2014	INTILLE SS
TRUE	3	0	2013	BUSIS N
TRUE	3	0	2014	MADDEN M
TRUE	3	0	2014	KLASNJA PREDRAG
TRUE	3	0	2013	GERBER BS
TRUE	3	0	2013	HUNG MC
TRUE	3	0	2013	KHO A
TRUE	3	0	2013	CRANKSHAW T
TRUE	3	0	2013	BOURQUIN Y
TRUE	3	0	2013	DONNER J
TRUE	3	0	2014	CARTER T
TRUE	2	0	2012	KRAVITZ RL
TRUE	2	0	2011	KOSARAJU A
TRUE	2	0	2012	CHETLEY A
TRUE	2	0	2012	BATCHELOR S
TRUE	2	0	2012	HIGGINS J
TRUE	2	0	2011	BAO SD
TRUE	2	0	2011	RAMACHANDRAN D
TRUE	2	0	2012	GREEN LW
TRUE	2	0	2011	JOVANOV EMIL
TRUE	2	0	2012	DCCT RESGRP
TRUE	2	0	2012	FERRER-ROCA O
TRUE	2	0	2011	GAO T
TRUE	2	0	2012	KHOKHAR A
TRUE	2	0	2011	ULLAH S
TRUE	2	0	2012	FUNNELL MM
TRUE	2	0	2010	ILUYEMI A
TRUE	2	0	2012	LENHART AMANDA
TRUE	2	0	2011	BROWN L
TRUE	2	0	2011	ZHU H
TRUE	2	0	2012	FARMER A
TRUE	2	0	2012	FRANKLIN VICTORIA
TRUE	2	0	2011	BONATO P
TRUE	2	0	2012	CHEW LD
TRUE	2	0	2012	BAUER S
TRUE	2	0	2011	HU F
TRUE	2	0	2012	INTERNATIONAL TELECOMMUNICATIONSUNION
TRUE	2	0	2012	HOWES F
TRUE	2	0	2012	AHERN DK
TRUE	2	0	2012	JONES VM
TRUE	2	0	2012	ATUN RA
TRUE	2	0	2012	CHIN MH
TRUE	2	0	2007	AKYILDIZ IF
TRUE	2	0	2012	CLEMMONS L
TRUE	2	0	2011	NORMAN GJ
TRUE	2	0	2011	MILENKOVIC A
TRUE	2	0	2012	DEPARTMENT OFHEALTH
TRUE	1	0	2009	CAVOUKIAN A
TRUE	1	0	2006	HAUX R
TRUE	1	0	2007	AXISA F
TRUE	1	0	2010	*ISO DIS
TRUE	1	0	2010	ATOUI H
TRUE	1	0	2006	MIKOLA T
TRUE	1	0	2010	ADEYI O
TRUE	1	0	2005	BAIRAGI R
TRUE	1	0	2006	GIUSE NB
TRUE	1	0	2005	KÖRNER H
TRUE	1	0	2009	*CAP GEM
TRUE	1	0	2010	*I MED
TRUE	1	0	2006	POON EG
TRUE	1	0	2010	*APPFR INT
TRUE	1	0	2006	GREIVER M
TRUE	1	0	2010	AGGARWAL JK
TRUE	1	0	2007	CARBONARA N
TRUE	1	0	2009	FISHER JA
TRUE	1	0	2009	BOLAND P
TRUE	1	0	2011	*10BLADE
TRUE	1	0	2011	*MHEALTH ALL
TRUE	1	0	2010	BARRETTO RPJ
TRUE	1	0	2010	*ORG ECCOOPDEVS
TRUE	1	0	2006	BANAVAR G
TRUE	1	0	2007	BALL MJ
TRUE	1	0	2005	KAWAMOTO K
TRUE	1	0	2005	KNIGHT PJ
TRUE	1	0	2005	WEBER DM
TRUE	1	0	2005	STEFANOWSKI J
TRUE	1	0	2009	HEINZELMAN WB
TRUE	1	0	2009	BATT CE
TRUE	1	0	2007	ALESANCO A
TRUE	1	0	2010	*US DEPHHS
TRUE	1	0	2007	ANANTHARAMAN V
TRUE	1	0	2007	CAÑERO C
TRUE	1	0	2010	ALSHORBAJI N
TRUE	1	0	2006	MENDONÇA EA
TRUE	1	0	2005	GRECO S
TRUE	1	0	2007	BRENNAN PF
TRUE	1	0	2007	CASE RB
TRUE	1	0	2009	ALBRECHT K
TRUE	1	0	2007	*MTC
TRUE	1	0	2006	SCHABETSBERGER T
TRUE	1	0	2005	MUSEN MA
TRUE	1	0	2005	BAKER LA
TRUE	1	0	2007	BOLAÑOS M
TRUE	1	0	2009	*PHYSIONET
TRUE	1	0	2005	WILK S
TRUE	1	0	2011	*INT
TRUE	1	0	2006	CHIN T
TRUE	1	0	2010	ANOKWA Y
TRUE	1	0	2005	GRZYMALA-BUSSE J
TRUE	1	0	2007	ARBEILLE P
TRUE	1	0	2009	HAAS ZJ
TRUE	1	0	2006	CARROLL AE
TRUE	1	0	2009	BURGES CJC
TRUE	1	0	2006	CARROLL AARONE
TRUE	1	0	2011	*ITU
TRUE	1	0	2009	BEHRMAN RE
TRUE	1	0	2006	TAKADA AKIRA
TRUE	1	0	2010	BACKER TE
TRUE	1	0	2010	ARNAUD P
TRUE	1	0	2006	SURYANARAYANA L
TRUE	1	0	2006	*W3C
TRUE	1	0	2009	BRANDON BB
TRUE	1	0	2007	CANONGIA C
TRUE	1	0	2010	ANDREASSEN HK
TRUE	1	0	2011	*MAILM SCHPUBLHL
TRUE	1	0	2009	DUCE H
TRUE	1	0	2010	ARAH OA
TRUE	1	0	2010	2009
TRUE	1	0	2009	ANDERSON I
TRUE	1	0	2007	BOXWALA AA
TRUE	1	0	2005	STEELS L
TRUE	1	0	2005	RAMNARAYAN P
TRUE	1	0	2007	AMMENWERTH E
TRUE	1	0	2005	GRZYMALABUSSE JW
TRUE	1	0	2005	SHAPLEY LS
TRUE	1	0	2005	RECTOR AL
TRUE	1	0	2010	*MOT ANCO
TRUE	1	0	2011	*GSMA DEVFUNDCB
TRUE	1	0	2005	LEWIS AG
TRUE	1	0	2010	ALOMAINY A
TRUE	1	0	2009	COATES MJ
TRUE	1	0	2005	RAE F
TRUE	1	0	2010	ADAIR LS
TRUE	1	0	2006	BLACKMAN J
TRUE	1	0	2005	GRZYMALA-BUSSE JW
TRUE	1	0	2005	MITCHELL T
TRUE	1	0	2007	CAMPBELL PT
TRUE	1	0	2006	STEAD WW
TRUE	1	0	2006	DAVIS GB
TRUE	1	0	2006	MUENCH STEVE
TRUE	1	0	2006	LOBACH DF
TRUE	1	0	2009	ELAMIN A
TRUE	1	0	2005	OWENS D
TRUE	1	0	2007	CHIARUGI F
TRUE	1	0	2010	*WHO
TRUE	1	0	2005	HANSON CW
TRUE	1	0	2011	*DICOM
TRUE	1	0	2006	SHABOT MM
TRUE	1	0	2005	FARION K
TRUE	1	0	2009	CHOBANIAN AV
TRUE	1	0	2007	*IEEE
TRUE	1	0	2005	MICHALOWSKI W
TRUE	1	0	2005	*DAOU SYSTINC
TRUE	1	0	2005	SIMINSKI R
TRUE	1	0	2006	LYYTINEN K

## Sheet: Pubmed_statistic
Search query: (("Mobile Health"[All Fields] OR "mHealth"[All Fields] OR "Mobile Medical"[All Fields]) AND ("Mobile Devices"[All Fields] OR "Mobile Technology"[All Fields] OR "Mobile Communication"[All Fields] OR "Wireless Devices"[All Fields] OR "Wireless Technology"[All Fields] OR "Wireless Applications"[All Fields] OR "Communication Technology"[All Fields] OR "Applications"[All Fields] OR "App"…
Year	Count
2025	308
2024	1329
2023	1313
2022	1472
2021	1416
2020	1359
2019	1078
2018	874
2017	727
2016	536
2015	375
2014	244
2013	148
2012	73
2011	23
2010	17
2009	9
2008	11
2006	9
2005	5
2004	7
2003	3
2002	1
2000	2
1999	4
1998	1
1997	2
1996	1
1991	2
1990	2
1988	2
1987	1
1985	1

[truncated: 1 more sheets: google scholar]
